# Supplementary material for: Genome-wide spatial expression profiling in formalin-fixed tissues
Source: Cell Genom. 2021 Dec 8;1(3):100065. doi: 10.1016/j.xgen.2021.100065 (PMC9903805; doi:10.1016/j.xgen.2021.100065)
Supplement: Table S1. Experimental conditions’ impact on cDNA yield, related to STAR Methods [file mmc2.xlsx]

## Sheet: Sheet1
Table S1. Experimental conditions impact on cDNA yield
Sample	sample_id	Tris conc (mM)	pH	EDTA conc (mM)	Recjf	lib Conc ng/µl	lib size bp	Median nUMI	Median nGene	f RBPP	f MT	nSpots	detected genes	raw reads	reads after filtering	removed reads compared to raw	total mapped reads	total mapped reads compared to raw	total mapped reads compared to filtered	uniquely mapped reads	uniquely mapped reads compared to raw	uniquely mapped reads compared to filtered	annotated reads	annotated reads compared to raw	annotated reads compared to filtered	unique molecules	mean reads per spot	mean UMIs per spot
1	69_C1	10	6	NA	Yes 1st	0.71	294	406	313	12.836	4.97722	1270	13975	20384524	14667235	28	11195832	54.9	76.3	7939585	38.9	54.1	4316129	21.2	29.4	1200332	16051	945.143
2	69_C2	20	6	NA	Yes 1st	1.5	288	584	433.5	12.3262	5.39571	1180	13767	19462845	12962425	33.4	9582013	49.2	73.9	6929338	35.6	53.5	3494715	18	27	1011514	16494	857.215
3	69_D1	10	6	NA	Yes 2nd	10.6	290	529	405	11.3998	5.00159	1156	13844	21316472	13542651	36.5	9893645	46.4	73.1	7038457	33	52	3079014	14.4	22.7	1083024	18440	936.872
4	69_D2	20	6	NA	Yes 2nd	1.36	286	512	403	10.7028	5.61373	1297	13711	19331945	11738391	39.3	8377083	43.3	71.4	5747977	29.7	49	2259943	11.7	19.3	924316	14905	712.657
5	69_E1	10	6	NA	No	1.17	291	560.5	420	11.965	4.87148	1268	13854	18663541	12500165	33	9259179	49.6	74.1	6524992	35	52.2	3412196	18.3	27.3	1117652	14719	881.429
6	69_E2	20	6	NA	No	1.32	272	480	369	11.6832	5.85194	1275	14081	24571380	16438261	33.1	12144551	49.4	73.9	8342710	34	50.8	3705214	15.1	22.5	1178883	19272	924.614
7	67_C1	10	8	1	Yes 1st	1.08	293	726	488	12.294	5.60368	1271	13498	19051607	11034244	42.1	7660815	40.2	69.4	5380020	28.2	48.8	2603132	13.7	23.6	782628	14989	615.758
8	67_C2	20	8	1	Yes 1st	0.94	281	625	443	12.5096	4.8863	1199	13947	23461525	14842284	36.7	9948031	42.4	67	6757802	28.8	45.5	3125244	13.3	21.1	1106617	19568	922.95
9	67_D1	10	8	1	Yes 2nd	1.33	275	577	432	10.6889	4.68397	1253	13829	28283767	16448665	41.8	10442804	36.9	63.5	6810071	24.1	41.4	2879714	10.2	17.5	1122565	22573	895.902
10	67_D2	20	8	1	Yes 2nd	0.97	277	505	394	9.69069	3.93425	1203	13854	21181145	13651493	35.5	9307009	43.9	68.2	6157150	29.1	45.1	2552110	12	18.7	1175545	17607	977.178
11	67_E1	10	8	1	No	1.12	280	672	467	12.6216	5.20485	1171	13895	21050035	13822624	34.3	9794000	46.5	70.9	6684899	31.8	48.4	3113565	14.8	22.5	1184208	17976	1011.28
12	67_E2	20	8	1	No	1.61	308	737	526.5	11.4238	4.33663	1200	13645	16838162	11280923	33	7975427	47.4	70.7	5550557	33	49.2	2464779	14.6	21.8	951333	14032	792.778
