# Supplementary material for: Genome-wide spatial expression profiling in formalin-fixed tissues
Source: Cell Genom. 2021 Dec 8;1(3):100065. doi: 10.1016/j.xgen.2021.100065 (PMC9903805; doi:10.1016/j.xgen.2021.100065)
Supplement: Table S2. FFPE spatial transcriptomics libraries, meta data, and quality metrics, related to STAR Methods [file mmc3.xlsx]

## Sheet: Sheet1
Table S2. FFPE spatial transcriptomics libraries; meta data and quality metrics
Sample meta data							Experimental conditions				Sequencing stats														Output QC stats
Sample_ID	date	tissue	species	type	age	Thickness	Sequencing mode	CrosslinkRevers_min	Pepsin_min	RT temperature	Number_of_Reads	Valid_Barcodes	Valid_UMIs	Mean_Reads_per_Spot	Sequencing_Saturation	Reads_Mapped_to_Genome	Reads_Mapped_Confidently_to_Genome	Reads_Mapped_Confidently_to_Intergenic_Regions	Reads_Mapped_Confidently_to_Intronic_Regions	Reads_Mapped_Confidently_to_Exonic_Regions	Reads_Mapped_Confidently_to_Transcriptome	Reads_Mapped_Antisense_to_Gene	Fraction_Reads_in_Spots_Under_Tissue	Fraction_of_Spots_Under_Tissue	nGenes	nSpots	aveGenes	medianGenes	aveUMIs	medianUMIs
V19T26-103_A1	200504	HGSC	human	NA	1 y 8 mo	12	TSOcustom	60	30	53	118279123	0.976203	0.999415	26675.5	0.81805	0.702949	0.640346	0.0221991	0.0362756	0.581871	0.561794	0.00335888	0.931683	0.888221	22609	4434	1361.23	1363	2372.24	2335.5
V19T26-103_B1	200504	HGSC	human	NA	1 y 8 mo	12	TSOcustom	60	30	53	139601373	0.975943	0.99896	31865.2	0.866665	0.683025	0.623085	0.0214046	0.0355953	0.566085	0.546663	0.00333368	0.924301	0.877604	22799	4381	1205.88	1210	2038.69	2007
V19T26-103_C1	200504	HGSC	human	NA	1 y 8 mo	12	TSOcustom	60	30	53	107416653	0.977306	0.999392	28945.5	0.846298	0.76437	0.695346	0.023079	0.042886	0.629381	0.608322	0.00327672	0.911619	0.743389	22469	3711	1090.08	1095	1810.34	2294
V19T26-103_D1	200504	HGSC	human	NA	1 y 8 mo	12	TSOcustom	60	30	53	131389413	0.977423	0.999296	35820.5	0.853648	0.760338	0.691408	0.0229668	0.0393491	0.629092	0.608166	0.00316535	0.920541	0.734776	22981	3668	1294.9	1305	2221.6	2735
V19T26-039_A1	200513	brain	mouse	NA	3 mo	10	standard	60	30	53	124236935	0.97759	0.999543	48989.3	0.82369	0.838294	0.638344	0.0931802	0.0501917	0.494972	0.482393	0.00572818	0.678605	0.508013	18979	2536	1388.02	1228	2743.17	2211.5
V10F24-078_A1	200925	brain	mouse	NA	3 mo	10	standard	60	30	53	108535632	0.976964	0.999686	45242	0.891779	0.863128	0.700444	0.0884183	0.0709226	0.541103	0.528305	0.0055554	0.726733	0.480569	17983	2399	981.887	749	1854.35	1266
V10F24-078_B1	200925	brain	mouse	NA	3 mo	10	standard	60	30	53	107028186	0.977091	0.999702	41906.1	0.897256	0.865463	0.731339	0.0812529	0.0597153	0.590371	0.576381	0.00633798	0.79436	0.511619	18153	2554	1026.65	823	1941.06	1351.5
V10F24-078_C1	200925	brain	mouse	NA	3 mo	10	standard	60	30	53	113702628	0.977133	0.999698	45444.7	0.910021	0.857274	0.717837	0.0907603	0.0668347	0.560242	0.546867	0.00565569	0.783542	0.501202	18086	2502	900.155	701.5	1706.54	1208
V10F24-078_D1	200925	brain	mouse	NA	3 mo	10	standard	60	30	53	114444346	0.977244	0.999702	51644.6	0.889894	0.873861	0.736806	0.0835979	0.0690534	0.584155	0.570767	0.00605818	0.676618	0.44391	18259	2216	1150.55	1014	2204.23	1783.5
V19D02-088_A1	200820	lung	human	organoid	1 mo	10	standard	60	10	53	101653894	0.976339	0.999598	244360	0.899618	0.952871	0.738789	0.0692408	0.0933983	0.57615	0.548994	0.00501428	0.253873	0.0833333	15343	416	1702.48	1694.5	3555.63	3344
V19D02-088_B1	200820	lung	human	organoid	1 mo	10	standard	60	10	53	111650756	0.975873	0.999575	251466	0.871399	0.953443	0.73352	0.0856172	0.108813	0.53909	0.511474	0.00556444	0.22008	0.0889423	15814	444	1845.36	1815	3958.57	3700.5
V19D02-088_C1	200820	lung	human	organoid	1 mo	10	standard	60	20	53	93221799	0.975751	0.999738	212350	0.860008	0.95214	0.701667	0.0726345	0.112025	0.517008	0.490561	0.00589581	0.230651	0.0879407	15808	439	1850.58	1741	3881.34	3343
V19D02-088_D1	200820	lung	human	organoid	1 mo	10	standard	60	20	53	109841053	0.975548	0.999736	206081	0.853184	0.942292	0.724491	0.0661363	0.104441	0.553913	0.526363	0.00661511	0.252704	0.106771	16430	533	1988.95	1898	4275.07	3966
V19D02-085_B1	200924	kidney	human	organoid	1 mo	10	standard	20	10	42_plus_53	75252456	0.97216	0.710044	182209	0.88742	0.943556	0.737105	0.0900259	0.129326	0.517753	0.487082	0.00599145	0.403416	0.0827324	16385	413	1502.83	1570	2832.85	2800
V19D02-085_C1	200924	kidney	human	organoid	1 mo	10	standard	20	10	42_plus_53	76022974	0.974615	0.713855	160048	0.871555	0.937819	0.739552	0.0623232	0.120677	0.556552	0.524472	0.00566864	0.358395	0.0951522	16545	475	1472.69	1470	2703.41	2484
V19D02-085_D1	200924	kidney	human	organoid	1 mo	10	standard	20	20	42_plus_53	83157308	0.975347	0.715822	177308	0.88115	0.94385	0.763259	0.066687	0.110148	0.586424	0.555814	0.00461359	0.38377	0.0939503	16670	469	1660.28	1709	3157.77	3047
V10F24-111_A1	201028	soft tissue sarcoma	human	archival	37 y	10	standard	60	30	42_plus_53	65815723	0.977068	0.999362	15745.4	0.844716	0.300174	0.244874	0.0215498	0.0589659	0.164358	0.158567	0.00125566	0.962322	0.83734	21071	4180	265.299	234	352.118	304
V10F24-111_B1	201028	soft tissue sarcoma	human	archival	18 y	10	standard	60	30	42_plus_53	63823344	0.976429	0.999143	20248.5	0.843255	0.184134	0.132162	0.0314869	0.0384432	0.0622318	0.0592835	0.000966496	0.792057	0.63141	19121	3152	122.986	116	139.146	131
V10F24-111_C1	201028	soft tissue sarcoma	human	archival	10 y	10	standard	60	30	42_plus_53	66931338	0.976441	0.999151	19216.6	0.736647	0.411698	0.355035	0.0271216	0.0748109	0.253103	0.24272	0.00189996	0.761028	0.697716	22317	3483	668.979	639	894.425	839
V10F24-111_D1	201028	soft tissue sarcoma	human	archival	5 y	10	standard	60	30	42_plus_53	179974047	0.972883	0.998597	41478.2	0.793654	0.557025	0.482931	0.0338252	0.0879879	0.361117	0.346231	0.00252848	0.901947	0.869191	24778	4339	1477.39	1426	2503.79	2354
V10F24-110_A1	201016	brain	mouse	NA	3 mo	10	standard	60	20	42_plus_53	58526249	0.976813	0.99949	18849	0.619749	0.892839	0.849619	0.0698167	0.0544881	0.725314	0.701529	0.00645965	0.916497	0.621995	19058	3105	2071.11	1946	4461.93	3870
V10F24-110_B1	201016	brain	mouse	NA	3 mo	10	standard	60	30	42_plus_53	60359176	0.977149	0.999371	19809.4	0.629789	0.900495	0.85925	0.0750472	0.0627839	0.721419	0.698134	0.00685392	0.911691	0.610377	19072	3047	2077.22	1970	4518.51	4064
V10F24-110_C1	201016	lung	human	Covid19	6 mo	10	standard	60	30	42_plus_53	54103401	0.977206	0.999221	71565.3	0.867974	0.794709	0.724191	0.0269547	0.0625327	0.634704	0.607407	0.00308422	0.65634	0.151442	18690	756	1899.19	1869.5	3548.7	3129
V10F24-110_D1	201016	lung	human	Covid19	6 mo	10	standard	60	30	42_plus_53	59311287	0.97691	0.999135	78247.1	0.887235	0.825127	0.754082	0.0273613	0.0689809	0.65774	0.628559	0.0031945	0.716889	0.151843	18599	758	1865.12	1732.5	3588.34	2805.5
