# Supplementary material for: Genome-wide spatial expression profiling in formalin-fixed tissues
Source: Cell Genom. 2021 Dec 8;1(3):100065. doi: 10.1016/j.xgen.2021.100065 (PMC9903805; doi:10.1016/j.xgen.2021.100065)
Supplement: Table S3. Quality metrics of failed samples versus spatial transcriptomics libraries of similar RIN/DV200, related to STAR Methods [file mmc4.xlsx]

## Sheet: Sheet1
Sample_ID	Tissue	RIN	DV200 (%)	Number_of_Reads	Valid_Barcodes	Valid_UMIs	Mean_Reads_per_Spot	Sequencing_Saturation	Reads_Mapped_to_Genome	Reads_Mapped_Confidently_to_Genome	Reads_Mapped_Confidently_to_Intergenic_Regions	Reads_Mapped_Confidently_to_Intronic_Regions	Reads_Mapped_Confidently_to_Exonic_Regions	Reads_Mapped_Confidently_to_Transcriptome	Reads_Mapped_Antisense_to_Gene	Fraction_Reads_in_Spots_Under_Tissue	Fraction_of_Spots_Under_Tissue	nGenes	nSpots	aveGenes	medianGenes	aveUMIs	medianUMIs
V19T26-039_A1	Mouse Brain1	2.9	65	124236935	0.97759	0.999543	48989.3	0.82369	0.838294	0.638344	0.0931802	0.0501917	0.494972	0.482393	0.00572818	0.678605	0.508013	18979	2536	1388.02	1228	2743.17	2211.5
V10F24-078_A1	Mouse Brain1	2.9	65	108535632	0.976964	0.999686	45242	0.891779	0.863128	0.700444	0.0884183	0.0709226	0.541103	0.528305	0.0055554	0.726733	0.480569	17983	2399	981.887	749	1854.35	1266
V10F24-078_B1	Mouse Brain1	2.9	65	107028186	0.977091	0.999702	41906.1	0.897256	0.865463	0.731339	0.0812529	0.0597153	0.590371	0.576381	0.00633798	0.79436	0.511619	18153	2554	1026.65	823	1941.06	1351.5
V10F24-078_C1	Mouse Brain1	2.9	65	113702628	0.977133	0.999698	45444.7	0.910021	0.857274	0.717837	0.0907603	0.0668347	0.560242	0.546867	0.00565569	0.783542	0.501202	18086	2502	900.155	701.5	1706.54	1208
V10F24-078_D1	Mouse Brain1	2.9	65	114444346	0.977244	0.999702	51644.6	0.889894	0.873861	0.736806	0.0835979	0.0690534	0.584155	0.570767	0.00605818	0.676618	0.44391	18259	2216	1150.55	1014	2204.23	1783.5
V19T26-042_A1	Tissue Covid-19 long fixation	2.3	68	65693918	0.975085	0.998853	34448.8	0.925497	0.175182	0.097828	0.0117239	0.0244299	0.0616742	0.059286	0.000682377	0.57801	0.382011	13779	1907	71.4316	61	84.0844	67
V19T26-042_B1	Tissue Covid-19 long fixation	2.3	68	56098245	0.975824	0.999134	27009.3	0.916827	0.158063	0.091803	0.0103881	0.0224416	0.0589733	0.0568357	0.000596846	0.635822	0.416066	13783	2077	65.338	51	77.9865	57
V19T26-042_C1	Tissue Covid-19 long fixation	2.3	68	69552020	0.974569	0.998629	43826.1	0.946217	0.0805218	0.0406935	0.0127566	0.0116661	0.0162709	0.0155079	0.000330673	0.543464	0.317909	7132	1587	16.5079	15	18.3642	17
V19T26-042_D1	Tissue Covid-19 long fixation	2.3	68	71411401	0.975422	0.999024	28598.9	0.93668	0.098443	0.0577464	0.0110369	0.0141696	0.0325398	0.0312604	0.000417356	0.584365	0.5002	11561	2497	28.3757	22	32.4009	24
V19T26-103_C1	Carcinosarcoma 1919-2	2.3	64	107416653	0.977306	0.999392	28945.5	0.846298	0.76437	0.695346	0.023079	0.042886	0.629381	0.608322	0.00327672	0.911619	0.743389	22469	3711	1090.08	1095	1810.34	2294
V19T26-103_D1	Carcinosarcoma 1919-2	2.3	64	131389413	0.977423	0.999296	35820.5	0.853648	0.760338	0.691408	0.0229668	0.0393491	0.629092	0.608166	0.00316535	0.920541	0.734776	22981	3668	1294.9	1305	2221.6	2735
V19T26-104_C1	Carcinosarcoma PZ54	2.2	64	35238974	0.977858	0.999758	7206.33	0.933702	0.852368	0.807471	0.0254961	0.0312318	0.750743	0.731647	0.0041594	0.95782	0.979567	17921	4890	266.197	212	328.867	245
V19T26-104_D1	Carcinosarcoma PZ54	2.2	64	70717159	0.977326	0.99978	14186	0.961127	0.866248	0.815315	0.0260472	0.0332888	0.755978	0.737507	0.00398793	0.999205	0.998598	17582	4985	299.253	236	396.624	282
