# Supplementary material for: Genome-wide spatial expression profiling in formalin-fixed tissues
Source: Cell Genom. 2021 Dec 8;1(3):100065. doi: 10.1016/j.xgen.2021.100065 (PMC9903805; doi:10.1016/j.xgen.2021.100065)
Supplement: Table S4. Differentially expressed genes per cluster (coronal section of FFPE mouse brain tissue), related to Figure 2 and STAR Methods [file mmc5.xlsx]

## Sheet: 0
Supplementary table. 4 | Differentially expressed genes in cluster 0 (coronal section of FFPE mouse brain tissue)
gene	p_val	avg_logFC	pct.1	pct.2	p_val_adj
3110035E14Rik	2.3441e-67	0.453912	0.628	0.234	3.28292e-63
Nrgn	3.35232e-52	0.383634	0.991	0.885	4.69492e-48
Snap25	1.69632e-51	0.355939	0.993	0.962	2.3757e-47
Basp1	1.55397e-48	0.402616	0.957	0.854	2.17634e-44
Stmn1	6.82475e-42	0.380444	0.874	0.626	9.55806e-38
Serpini1	5.89765e-41	0.38195	0.613	0.314	8.25965e-37
Syt1	7.26459e-41	0.351098	0.962	0.82	1.01741e-36
Calm2	4.8527e-36	0.276803	0.998	0.969	6.79621e-32
Ttr	1.4267e-35	-1.26414	1	0.994	1.9981e-31
Enpp2	2.23222e-33	-0.958733	0.664	0.826	3.12623e-29
Prkcb	5.05945e-33	0.328304	0.743	0.452	7.08576e-29
Apoe	5.12003e-31	-0.424131	0.831	0.912	7.1706e-27
Dclk1	2.1368e-30	0.318314	0.743	0.474	2.99258e-26
Pde1a	2.38347e-30	0.263063	0.453	0.206	3.33804e-26
Mef2c	2.46089e-30	0.287315	0.676	0.372	3.44648e-26
Rtn1	4.02654e-30	0.259343	0.998	0.948	5.63916e-26
Vsnl1	4.36316e-30	0.307318	0.887	0.7	6.1106e-26
Ptgds	1.31314e-28	-0.743975	0.606	0.769	1.83905e-24
Ncald	1.45088e-28	0.316724	0.658	0.391	2.03196e-24
Efhd2	3.32193e-28	0.276668	0.556	0.303	4.65236e-24
Slc17a7	4.80197e-28	0.27999	0.752	0.472	6.72515e-24
Lmo4	8.79209e-27	0.285615	0.644	0.377	1.23133e-22
Pgm2l1	9.42689e-27	0.288566	0.592	0.336	1.32024e-22
Dnm1	6.46664e-25	0.282043	0.847	0.644	9.05653e-21
Sept7	3.24451e-23	0.285377	0.759	0.541	4.54394e-19
Vamp2	2.36837e-22	0.260429	0.885	0.729	3.31691e-18
Clstn1	2.85423e-22	0.260807	0.883	0.759	3.99735e-18
Sst	3.93996e-22	0.333914	0.563	0.332	5.51791e-18
Plp1	1.5281e-21	-0.861688	0.865	0.869	2.1401e-17
Pak1	2.54328e-21	0.256391	0.581	0.355	3.56186e-17
Stxbp1	3.11289e-20	0.260053	0.838	0.649	4.35961e-16
Mbp	3.6714e-20	-0.720486	0.926	0.91	5.14179e-16
Snca	3.68837e-20	0.252178	0.658	0.429	5.16556e-16
Trf	3.2577e-19	-0.479081	0.351	0.519	4.56241e-15
Sncb	7.70538e-19	0.253924	0.757	0.568	1.07914e-14
Sparc	8.47887e-19	-0.334079	0.284	0.478	1.18747e-14
Cplx1	1.30186e-18	0.273699	0.678	0.463	1.82325e-14
Scd2	5.12004e-18	-0.310215	0.836	0.916	7.17062e-14
Apod	3.71062e-17	-0.443504	0.268	0.439	5.19672e-13
Fth1	5.77514e-17	-0.332637	0.962	0.98	8.08808e-13
Mobp	6.1777e-17	-0.542358	0.437	0.559	8.65187e-13
Dbi	1.71286e-15	-0.315697	0.282	0.461	2.39886e-11
Prkcd	5.84886e-15	-0.333282	0.056	0.209	8.19133e-11
Mt2	6.03172e-14	-0.25236	0.255	0.42	8.44743e-10
Kl	1.23038e-10	-0.25238	0.052	0.169	1.72315e-06
Mal	2.14266e-10	-0.382315	0.331	0.449	3.0008e-06
Cnp	5.47064e-08	-0.282839	0.36	0.457	0.000766163
Cldn11	1.2288e-07	-0.331079	0.32	0.411	0.00172093

## Sheet: 1
Supplementary table. 4 | Differentially expressed genes in cluster 1 (coronal section of FFPE mouse brain tissue)
gene	p_val	avg_logFC	pct.1	pct.2	p_val_adj
Prkcd	5.15304e-207	1.16768	0.797	0.106	7.21683e-203
Pcp4	1.19958e-108	1.1082	0.907	0.489	1.68001e-104
Tnnt1	2.41076e-78	0.289899	0.231	0.012	3.37627e-74
Ttr	9.904e-77	0.909808	1	0.994	1.38705e-72
Tcf7l2	4.10814e-66	0.476191	0.42	0.081	5.75345e-62
Rora	4.86147e-64	0.571391	0.516	0.141	6.8085e-60
Nrgn	8.04947e-61	-0.904297	0.822	0.913	1.12733e-56
Ramp3	2.43574e-51	0.348576	0.31	0.054	3.41126e-47
Ntng1	2.93876e-47	0.401243	0.352	0.078	4.11573e-43
Rgs16	1.01639e-43	0.257614	0.231	0.033	1.42346e-39
Zic1	1.07652e-41	0.302932	0.32	0.071	1.50766e-37
Plekhg1	5.42984e-38	0.272336	0.238	0.042	7.6045e-34
Amotl1	4.33729e-36	0.287373	0.267	0.056	6.07438e-32
Rtn1	5.93819e-36	-0.456893	0.943	0.958	8.31643e-32
Adarb1	2.20411e-33	0.403077	0.459	0.18	3.08686e-29
Snca	5.54483e-33	-0.470516	0.114	0.514	7.76553e-29
Ptpn3	6.0461e-32	0.333206	0.356	0.112	8.46757e-28
Pdp1	4.43248e-31	0.424783	0.473	0.2	6.20769e-27
Hpcal4	9.88918e-30	-0.43867	0.089	0.45	1.38498e-25
Cplx2	1.48416e-29	-0.428475	0.128	0.505	2.07857e-25
Gria2	1.49111e-29	-0.477345	0.331	0.662	2.08829e-25
Slc17a6	9.55479e-29	0.36924	0.374	0.133	1.33815e-24
Nptxr	2.24707e-27	-0.558742	0.235	0.579	3.14702e-23
Gpm6a	1.05444e-26	-0.392978	0.872	0.915	1.47675e-22
Tcf4	1.07908e-26	-0.408912	0.164	0.516	1.51126e-22
Tmsb4x	1.52393e-25	-0.372436	0.922	0.937	2.13426e-21
Ptpn4	2.33045e-25	0.344329	0.374	0.147	3.26379e-21
Ldha	9.74684e-24	-0.358489	0.128	0.448	1.36505e-19
Chn1	3.66512e-23	-0.420144	0.331	0.644	5.133e-19
Cadm1	5.40152e-23	-0.343329	0.078	0.385	7.56483e-19
Gda	6.39784e-23	-0.317272	0.06	0.36	8.96017e-19
Phactr1	8.264e-23	-0.302073	0.043	0.336	1.15737e-18
Fam131a	1.83786e-22	-0.310774	0.064	0.364	2.57393e-18
Prkacb	3.40681e-22	-0.343607	0.203	0.536	4.77124e-18
Hpca	3.89912e-22	-0.475307	0.199	0.52	5.46072e-18
Mapk1	1.02725e-21	-0.362103	0.246	0.574	1.43866e-17
Celf4	1.49958e-21	-0.345905	0.199	0.526	2.10016e-17
Plcb4	2.68032e-21	0.290244	0.306	0.113	3.75378e-17
Ids	3.1539e-21	-0.30792	0.181	0.501	4.41703e-17
Nptx1	4.44406e-21	-0.316377	0.06	0.341	6.2239e-17
Plcb1	4.51616e-20	-0.283936	0.057	0.326	6.32488e-16
Ndrg4	4.7399e-20	0.286639	0.993	0.926	6.63823e-16
Ppp3ca	4.74323e-20	-0.444602	0.918	0.903	6.6429e-16
Ddn	1.07266e-19	-0.325565	0.121	0.413	1.50227e-15
Thra	1.50921e-19	-0.310387	0.242	0.571	2.11365e-15
Slc17a7	1.95909e-19	-0.350993	0.249	0.556	2.74371e-15
Lmo4	3.11512e-19	-0.328453	0.164	0.456	4.36272e-15
Serpini1	3.47358e-19	-0.306336	0.121	0.397	4.86474e-15
Atp2a2	3.52695e-19	0.339992	0.854	0.736	4.9395e-15
Pde1a	7.2823e-19	-0.259005	0.032	0.277	1.01989e-14
Enc1	1.20194e-18	-0.324141	0.185	0.476	1.68331e-14
Map2k1	1.36946e-18	-0.288942	0.132	0.413	1.91793e-14
Mef2c	1.92584e-18	-0.36186	0.178	0.456	2.69714e-14
Pgrmc1	2.42275e-18	-0.319765	0.217	0.515	3.39307e-14
Syn2	2.76566e-18	-0.335838	0.235	0.53	3.87331e-14
Ncald	5.60809e-18	-0.309278	0.181	0.47	7.85412e-14
Gad1	1.88813e-17	-0.326301	0.125	0.383	2.64432e-13
Prkcb	2.92468e-17	-0.334518	0.249	0.535	4.09602e-13
Ly6h	3.32138e-17	-0.294583	0.132	0.395	4.65159e-13
Cit	3.67856e-17	0.282587	0.327	0.148	5.15182e-13
Phyhip	5.76444e-17	-0.27045	0.11	0.366	8.07309e-13
Ctxn1	6.45786e-17	-0.280888	0.121	0.384	9.04424e-13
Gpm6b	1.22552e-16	-0.297069	0.406	0.699	1.71634e-12
Dclk1	2.05642e-16	-0.296646	0.267	0.553	2.88002e-12
Pcp4l1	2.06469e-16	0.304465	0.377	0.19	2.8916e-12
Ndn	3.37848e-16	-0.27279	0.149	0.409	4.73157e-12
Fbxl16	4.03389e-16	-0.276459	0.203	0.475	5.64947e-12
Nov	4.36328e-16	-0.290138	0.057	0.283	6.11077e-12
Sst	4.79296e-16	-0.415797	0.153	0.4	6.71255e-12
Slc1a2	6.74817e-16	-0.301656	0.925	0.921	9.45081e-12
Lamp5	1.0528e-15	-0.268184	0.025	0.232	1.47444e-11
Map2	1.31269e-15	-0.281191	0.263	0.549	1.83843e-11
Pld3	1.36507e-15	-0.254156	0.16	0.415	1.91178e-11
Camk2a	1.51593e-15	-0.360028	0.562	0.731	2.12306e-11
Arpp19	1.56701e-15	-0.260186	0.132	0.385	2.1946e-11
Atp6v1g2	2.29633e-15	-0.256345	0.189	0.46	3.21601e-11
Cpne6	2.35715e-15	-0.253405	0.057	0.275	3.30119e-11
3110035E14Rik	2.51849e-15	-0.287072	0.093	0.329	3.52714e-11
Gad2	3.59315e-15	-0.254048	0.05	0.265	5.03221e-11
Gria1	6.67363e-15	-0.262464	0.149	0.4	9.34642e-11
Itm2c	7.29375e-15	-0.312887	0.694	0.805	1.02149e-10
Pgm2l1	1.34342e-14	-0.257284	0.16	0.408	1.88145e-10
Dlgap1	1.55193e-14	-0.276453	0.228	0.492	2.17347e-10
Prkce	2.59121e-14	-0.272444	0.242	0.502	3.62899e-10
Olfm1	4.40749e-14	-0.358767	0.804	0.837	6.17269e-10
Arf3	5.15373e-13	-0.276741	0.534	0.739	7.2178e-09
Camk2n1	8.77458e-13	-0.406194	0.893	0.87	1.22888e-08
Nnat	1.00535e-12	-0.348011	0.174	0.393	1.408e-08
Ppp3r1	1.04737e-12	-0.280253	0.502	0.719	1.46684e-08
Sparc	1.27748e-12	0.264459	0.591	0.425	1.7891e-08
Atp1a1	1.5624e-12	-0.273999	0.438	0.664	2.18814e-08
Chgb	1.04519e-11	-0.276396	0.306	0.531	1.46378e-07
Lypd1	3.91156e-11	-0.289393	0.06	0.231	5.47814e-07
Basp1	5.08812e-11	-0.258255	0.851	0.874	7.12592e-07
Clu	3.69136e-10	-0.273237	0.544	0.726	5.16975e-06
Cplx1	1.05906e-08	0.263133	0.58	0.491	0.000148321

## Sheet: 2
Supplementary table. 4 | Differentially expressed genes in cluster 2 (coronal section of FFPE mouse brain tissue)
gene	p_val	avg_logFC	pct.1	pct.2	p_val_adj
Slc1a2	1.02421e-38	0.453882	0.982	0.914	1.4344e-34
Camk2a	9.45299e-38	0.479677	0.914	0.688	1.32389e-33
Cst3	1.30768e-35	0.405134	1	0.943	1.8314e-31
Glul	1.35132e-20	0.349874	0.914	0.809	1.89252e-16
Gm20594	1.92407e-17	0.39521	0.665	0.524	2.69466e-13
Mt1	2.81087e-15	0.308882	0.712	0.575	3.93662e-11
Stmn1	9.54034e-15	-0.352442	0.547	0.685	1.33612e-10
Gap43	1.51057e-14	-0.285101	0.209	0.459	2.11555e-10
Ddn	6.62692e-14	0.347545	0.529	0.362	9.281e-10
Mt2	9.09476e-14	0.322326	0.536	0.373	1.27372e-09
Pcp4	2.55023e-08	-0.339179	0.396	0.553	0.000357159
1500015O10Rik	8.29051e-08	-0.257468	0.079	0.213	0.00116109
Trf	9.53868e-06	-0.304413	0.385	0.503	0.133589

## Sheet: 3
Supplementary table. 4 | Differentially expressed genes in cluster 3 (coronal section of FFPE mouse brain tissue)
gene	p_val	avg_logFC	pct.1	pct.2	p_val_adj
Nrgn	6.93629e-61	-0.925939	0.703	0.927	9.71427e-57
Plp1	2.17865e-55	0.494399	0.996	0.854	3.05119e-51
Vamp1	2.33749e-50	0.536447	0.575	0.2	3.27365e-46
Mbp	1.1141e-48	0.375758	1	0.902	1.56029e-44
Ppp3ca	1.77783e-39	-0.634802	0.797	0.918	2.48985e-35
Camk2a	2.27321e-39	-0.598816	0.395	0.75	3.18363e-35
Olfm1	2.12689e-38	-0.60306	0.628	0.857	2.97872e-34
Nap1l5	1.51275e-36	0.555647	0.763	0.501	2.11861e-32
Sparc	6.49059e-35	0.4441	0.759	0.407	9.09007e-31
Cck	2.97688e-33	-0.552657	0.199	0.588	4.16913e-29
Camk2n1	1.6452e-32	-0.602117	0.714	0.891	2.3041e-28
Mobp	1.71727e-32	0.37457	0.846	0.501	2.40503e-28
Slc17a7	8.3144e-32	-0.503049	0.188	0.561	1.16443e-27
Atp2b1	1.55814e-31	-0.523549	0.372	0.698	2.18217e-27
Calm2	2.51828e-27	-0.390508	0.932	0.979	3.52686e-23
Gpm6a	4.63234e-26	-0.404434	0.774	0.926	6.48759e-22
Nptxr	4.44223e-25	-0.581639	0.274	0.573	6.22134e-21
Gad2	7.55343e-25	0.383414	0.474	0.214	1.05786e-20
Mef2c	1.1738e-23	-0.442973	0.147	0.458	1.64391e-19
Mal	1.40918e-23	0.292237	0.729	0.393	1.97356e-19
Slc1a2	5.46695e-23	-0.375117	0.835	0.931	7.65646e-19
Chn1	7.93894e-23	-0.453331	0.357	0.639	1.11185e-18
Enc1	1.62969e-21	-0.388921	0.177	0.475	2.28238e-17
Peg3	1.75741e-21	0.344874	0.553	0.297	2.46125e-17
Resp18	2.22707e-21	0.311337	0.477	0.227	3.11901e-17
Slc6a11	3.2037e-21	0.267455	0.462	0.213	4.48679e-17
Trf	4.18884e-21	0.288261	0.752	0.459	5.86647e-17
Slc32a1	4.35156e-21	0.338543	0.432	0.195	6.09435e-17
Apod	1.04478e-20	0.316358	0.665	0.379	1.46321e-16
Ttr	6.41753e-20	0.366854	1	0.994	8.98775e-16
Snca	9.83242e-20	-0.39618	0.226	0.498	1.37703e-15
Fbxl16	2.02424e-19	-0.33334	0.184	0.475	2.83495e-15
Aldoc	2.03244e-19	0.338484	0.85	0.684	2.84643e-15
Cnp	6.30998e-19	0.264053	0.692	0.411	8.83712e-15
Ppp3r1	1.17545e-18	-0.369363	0.523	0.715	1.64621e-14
Syt1	1.29776e-18	-0.332917	0.699	0.862	1.81751e-14
Dlgap1	1.46028e-18	-0.353957	0.218	0.492	2.04512e-14
Scd2	2.77552e-18	0.266563	0.944	0.897	3.88712e-14
Ywhaz	6.36634e-18	-0.314222	0.778	0.903	8.91606e-14
Tmem130	1.16258e-17	0.256616	0.451	0.221	1.6282e-13
Calm1	2.23518e-17	-0.271849	0.94	0.969	3.13037e-13
Gda	2.95391e-17	-0.288405	0.098	0.354	4.13695e-13
Ddn	8.79991e-17	-0.334222	0.154	0.407	1.23243e-12
Atp1a1	1.00509e-16	-0.3472	0.421	0.665	1.40762e-12
Rasgrp1	1.17075e-16	-0.315293	0.139	0.396	1.63963e-12
3110035E14Rik	1.25023e-16	-0.332406	0.086	0.328	1.75095e-12
Cx3cl1	2.02996e-16	-0.33296	0.342	0.578	2.84296e-12
Zwint	4.31797e-16	0.298293	0.88	0.803	6.04732e-12
Zbtb18	4.5579e-16	-0.290019	0.109	0.353	6.38333e-12
Gria2	4.8885e-16	-0.353841	0.444	0.646	6.84635e-12
Selenop	1.36029e-15	0.281415	0.617	0.392	1.90509e-11
Celf2	1.89259e-15	-0.288979	0.252	0.506	2.65057e-11
Kalrn	2.45022e-15	-0.30769	0.169	0.408	3.43153e-11
Prkcb	3.00147e-15	-0.353899	0.297	0.527	4.20356e-11
Grin2b	3.84589e-15	-0.289486	0.203	0.452	5.38617e-11
Ptk2b	4.82134e-15	-0.299219	0.158	0.396	6.75229e-11
Nov	5.53486e-15	-0.28801	0.06	0.281	7.75157e-11
Tmsb4x	1.20011e-14	-0.293471	0.868	0.943	1.68076e-10
Lmo4	1.43163e-14	-0.310981	0.214	0.449	2.005e-10
Ctxn1	1.52401e-14	-0.2839	0.147	0.379	2.13438e-10
Lingo1	1.63968e-14	-0.295058	0.173	0.409	2.29638e-10
Arf3	4.99615e-14	-0.286332	0.53	0.738	6.99711e-10
Tspyl4	1.67137e-13	0.267705	0.759	0.59	2.34075e-09
Gad1	1.70848e-13	0.330301	0.53	0.334	2.39272e-09
Nell2	2.25283e-13	-0.297473	0.241	0.457	3.15509e-09
Itm2c	2.92648e-13	-0.290431	0.658	0.809	4.09854e-09
Scg2	4.72957e-13	0.275284	0.492	0.304	6.62376e-09
Adcy1	8.91469e-13	-0.290317	0.199	0.415	1.2485e-08
Egr1	9.78813e-13	-0.283228	0.15	0.359	1.37083e-08
Tcf4	1.01662e-12	-0.287097	0.282	0.5	1.42378e-08
Plppr4	1.06382e-12	-0.2912	0.248	0.46	1.48987e-08
Wasf1	1.22179e-12	-0.254911	0.203	0.427	1.71111e-08
Hpcal4	1.47188e-12	-0.285117	0.214	0.433	2.06137e-08
Prkce	2.25324e-12	-0.285271	0.286	0.495	3.15567e-08
Arpp21	2.32106e-11	-0.264314	0.162	0.358	3.25065e-07
Ldha	3.69498e-11	-0.264494	0.241	0.432	5.17482e-07
Mtpn	1.07389e-10	-0.253151	0.289	0.473	1.50399e-06
Fkbp1a	1.85367e-10	-0.261833	0.459	0.636	2.59607e-06
Ptms	1.99481e-10	-0.254236	0.338	0.518	2.79374e-06
Nefl	3.12773e-09	0.264997	0.692	0.539	4.38039e-05
Rgs4	1.79136e-08	-0.250877	0.263	0.428	0.00025088
Hpca	1.78476e-07	-0.344266	0.361	0.499	0.00249956
Pcp4	0.000114772	-0.282867	0.459	0.544	1

## Sheet: 4
Supplementary table. 4 | Differentially expressed genes in cluster 4 (coronal section of FFPE mouse brain tissue)
gene	p_val	avg_logFC	pct.1	pct.2	p_val_adj
Plp1	4.83212e-135	1.75304	1	0.855	6.76739e-131
Mbp	1.09172e-134	1.59443	1	0.904	1.52895e-130
Mobp	7.44836e-120	1.31486	0.978	0.493	1.04314e-115
Fth1	1.51318e-117	0.996213	1	0.975	2.1192e-113
Cldn11	1.31065e-115	1.1492	0.918	0.343	1.83557e-111
Mal	1.34507e-106	1.13867	0.918	0.379	1.88377e-102
Cnp	1.5362e-95	1.00391	0.896	0.394	2.15145e-91
Trf	2.24834e-95	1.07191	0.931	0.446	3.14879e-91
Bcas1	1.89158e-74	0.706485	0.697	0.211	2.64916e-70
Mag	4.18426e-74	0.800904	0.732	0.253	5.86005e-70
Apod	5.73186e-73	0.778933	0.861	0.364	8.02747e-69
Scd2	1.77111e-70	0.73033	0.996	0.893	2.48044e-66
Tspan2	2.8621e-64	0.674039	0.645	0.2	4.00837e-60
Tmem88b	2.53424e-59	0.372787	0.39	0.066	3.5492e-55
Plekhb1	2.6611e-59	0.642466	0.706	0.268	3.72687e-55
Gatm	2.03988e-58	0.552487	0.602	0.18	2.85685e-54
Ermn	2.92131e-57	0.444468	0.442	0.091	4.0913e-53
Mog	7.2393e-56	0.521756	0.485	0.118	1.01386e-51
Car2	2.32682e-53	0.61966	0.745	0.332	3.25872e-49
Fa2h	1.38177e-51	0.429683	0.407	0.086	1.93517e-47
Myrf	1.9174e-50	0.350385	0.368	0.069	2.68531e-46
Qdpr	2.20714e-48	0.59842	0.71	0.322	3.0911e-44
Enpp2	1.21861e-42	0.39691	0.939	0.783	1.70666e-38
Ndrg4	3.02949e-39	-0.524276	0.827	0.944	4.24281e-35
Ugt8a	4.18884e-39	0.383289	0.381	0.096	5.86647e-35
Gpr37	2.14644e-38	0.378184	0.433	0.124	3.00609e-34
Prr18	2.24736e-38	0.349223	0.346	0.081	3.14743e-34
Cryab	5.30837e-36	0.50305	0.571	0.243	7.43438e-32
Pllp	7.24957e-35	0.393116	0.437	0.139	1.0153e-30
Atp1b1	1.89495e-34	-0.455922	0.931	0.988	2.65387e-30
Qk	4.82526e-34	0.506505	0.688	0.366	6.75778e-30
Sept4	2.05126e-33	0.432663	0.524	0.208	2.87279e-29
Cmtm5	3.38962e-33	0.342041	0.398	0.119	4.74716e-29
Rtn1	1.66968e-32	-0.473062	0.918	0.96	2.33839e-28
Snap25	7.97032e-32	-0.472782	0.931	0.971	1.11624e-27
Calm2	1.58784e-31	-0.453881	0.952	0.976	2.22377e-27
Ttr	4.97354e-31	1.37697	1	0.994	6.96545e-27
Ptma	1.1925e-30	0.511109	0.81	0.609	1.67009e-26
Aplp1	1.24375e-30	0.446838	0.913	0.758	1.74187e-26
Gjc3	1.79275e-30	0.268083	0.299	0.073	2.51074e-26
Ndrg1	2.17003e-30	0.363858	0.433	0.148	3.03912e-26
Calm1	7.54277e-30	-0.406119	0.926	0.97	1.05637e-25
Csrp1	5.18004e-29	0.47927	0.623	0.338	7.25464e-25
Opalin	4.02944e-28	0.290364	0.303	0.081	5.64323e-24
Erbin	7.02833e-28	0.311049	0.359	0.111	9.84318e-24
Evi2a	9.49754e-27	0.261158	0.273	0.069	1.33013e-22
Gsn	3.26912e-24	0.3466	0.398	0.149	4.5784e-20
Efnb3	5.84172e-24	0.362323	0.494	0.223	8.18133e-20
Ywhag	6.76801e-23	-0.392711	0.684	0.844	9.4786e-19
Thy1	3.03877e-22	-0.420136	0.381	0.685	4.25579e-18
Olig1	4.60183e-22	0.350861	0.489	0.223	6.44486e-18
Slain1	4.93624e-22	0.29725	0.32	0.108	6.9132e-18
Basp1	1.08941e-21	-0.409871	0.788	0.88	1.52572e-17
Ywhah	1.5377e-21	-0.402488	0.684	0.836	2.15355e-17
Il33	6.639e-21	0.254325	0.316	0.108	9.29792e-17
Zwint	8.86775e-21	-0.389426	0.645	0.828	1.24193e-16
Stxbp1	2.99583e-20	-0.377763	0.429	0.708	4.19565e-16
Lpar1	3.63926e-20	0.258095	0.255	0.077	5.09678e-16
Eef1a2	4.14403e-20	-0.371931	0.29	0.603	5.80371e-16
Clic4	5.6207e-20	0.296458	0.377	0.151	7.87178e-16
Snap47	7.57267e-20	-0.366836	0.177	0.493	1.06055e-15
Syt1	7.91049e-20	-0.376054	0.706	0.859	1.10786e-15
Olfm1	1.04867e-19	-0.44863	0.727	0.844	1.46867e-15
Calm3	1.10098e-19	-0.355141	0.736	0.872	1.54193e-15
Ppp3ca	2.1398e-19	-0.450749	0.848	0.911	2.99679e-15
Pacs2	2.37533e-19	0.268209	0.329	0.122	3.32665e-15
Tubb2a	4.00268e-19	-0.378017	0.623	0.802	5.60576e-15
Lamp1	1.14996e-18	0.383837	0.662	0.459	1.61051e-14
Camk2a	3.05095e-18	-0.417291	0.511	0.733	4.27285e-14
Slc12a5	1.00405e-17	-0.335937	0.186	0.481	1.40617e-13
Gpm6a	1.25899e-17	-0.330779	0.84	0.917	1.76322e-13
Nsf	1.5192e-17	-0.355294	0.528	0.744	2.12764e-13
Nefl	1.60551e-17	-0.369063	0.286	0.582	2.24852e-13
Napb	2.1369e-17	-0.338473	0.203	0.493	2.99272e-13
Hspa8	2.56936e-17	-0.264566	0.952	0.982	3.59838e-13
Nrgn	3.75208e-17	-0.546417	0.939	0.9	5.25479e-13
Eno2	5.42062e-17	-0.341437	0.303	0.587	7.59158e-13
Prkar1b	6.86339e-17	-0.334496	0.312	0.595	9.61218e-13
Vsnl1	7.423e-17	-0.370646	0.537	0.752	1.03959e-12
Tubb4a	8.05355e-17	0.371442	0.684	0.48	1.1279e-12
Atp1a3	1.2465e-16	-0.329824	0.693	0.831	1.74573e-12
Map1b	1.37805e-16	-0.341733	0.615	0.794	1.92996e-12
Nptn	1.68821e-16	-0.333711	0.545	0.752	2.36434e-12
Slc12a2	1.84073e-16	0.274576	0.338	0.142	2.57794e-12
Nptxr	2.34391e-16	-0.503797	0.325	0.563	3.28264e-12
Camk2n1	2.40837e-16	-0.477114	0.848	0.875	3.37292e-12
Ywhaz	2.58086e-16	-0.317811	0.805	0.899	3.61449e-12
Ncdn	3.98598e-16	-0.378735	0.537	0.754	5.58237e-12
Dlgap3	9.61645e-16	-0.257822	0.035	0.279	1.34678e-11
Sncb	1.01282e-15	-0.336994	0.359	0.625	1.41845e-11
Glul	1.1553e-15	0.272892	0.944	0.808	1.618e-11
Ttc3	1.19798e-15	-0.329821	0.558	0.77	1.67778e-11
Dbi	1.20106e-15	0.309403	0.623	0.41	1.68208e-11
Dnm1	1.24361e-15	-0.34831	0.468	0.701	1.74168e-11
Syp	1.4093e-15	-0.330117	0.372	0.629	1.97372e-11
Tuba4a	2.55532e-15	-0.312581	0.242	0.511	3.57873e-11
Gnas	3.02355e-15	-0.256294	0.974	0.983	4.23449e-11
Uchl1	4.0752e-15	-0.322003	0.532	0.767	5.70732e-11
Tpt1	6.19544e-15	0.286317	0.883	0.749	8.67672e-11
Cplx1	8.43675e-15	-0.353424	0.264	0.524	1.18157e-10
Atp6v1b2	1.0753e-14	-0.30397	0.359	0.631	1.50595e-10
Camk2b	1.08143e-14	-0.335228	0.268	0.526	1.51454e-10
Cck	1.15017e-14	-0.386985	0.325	0.57	1.61081e-10
Clstn1	1.26375e-14	-0.315794	0.636	0.795	1.76989e-10
Chn1	1.43535e-14	-0.371991	0.403	0.63	2.01021e-10
Syn2	1.49458e-14	-0.331648	0.26	0.521	2.09316e-10
Aldoa	1.57015e-14	-0.273355	0.87	0.942	2.19899e-10
Ptprd	1.98714e-14	0.324149	0.55	0.343	2.78299e-10
Arf3	2.26325e-14	-0.327659	0.537	0.735	3.16968e-10
Scn1b	2.90664e-14	-0.313751	0.255	0.515	4.07075e-10
Wnk1	4.41053e-14	0.296006	0.377	0.188	6.17695e-10
Cdk5r1	4.72792e-14	-0.270911	0.134	0.388	6.62145e-10
Gpm6b	5.43949e-14	0.335868	0.775	0.656	7.61801e-10
Rab6b	5.71942e-14	-0.315163	0.437	0.68	8.01004e-10
Nsg1	6.00861e-14	-0.280871	0.273	0.539	8.41506e-10
Snca	6.41944e-14	-0.336236	0.247	0.492	8.99042e-10
Nrn1	9.75691e-14	-0.282908	0.134	0.378	1.36646e-09
Rgs4	1.05137e-13	-0.328298	0.182	0.434	1.47244e-09
Ddn	1.17094e-13	-0.308738	0.156	0.403	1.6399e-09
Abr	1.20831e-13	-0.281421	0.177	0.428	1.69223e-09
Lingo1	1.67322e-13	-0.296405	0.16	0.407	2.34335e-09
Gria2	2.45088e-13	-0.316877	0.407	0.647	3.43246e-09
Dynll1	2.53604e-13	-0.303784	0.333	0.586	3.55173e-09
Mdh1	2.65282e-13	-0.279523	0.771	0.886	3.71527e-09
Pnmal2	2.93492e-13	-0.271077	0.147	0.396	4.11035e-09
Rab3a	3.38144e-13	-0.302308	0.463	0.683	4.7357e-09
Pja2	4.30562e-13	-0.284882	0.299	0.565	6.03002e-09
Bex2	4.31885e-13	-0.27181	0.229	0.484	6.04854e-09
Grin2b	4.80595e-13	-0.270242	0.195	0.449	6.73073e-09
Ppp3r1	6.00908e-13	-0.309573	0.502	0.714	8.41571e-09
Mapk1	6.39763e-13	-0.306682	0.32	0.56	8.95988e-09
Snrpn	7.10822e-13	-0.276494	0.524	0.738	9.95506e-09
Tspan7	8.16578e-13	-0.271039	0.835	0.905	1.14362e-08
Cd9	9.42992e-13	0.273813	0.407	0.216	1.32066e-08
Negr1	1.07654e-12	-0.252482	0.1	0.33	1.50769e-08
Dlgap1	1.07842e-12	-0.299082	0.238	0.486	1.51033e-08
Cd81	1.38557e-12	0.309741	0.697	0.55	1.9405e-08
Rasgrf1	1.80125e-12	-0.254186	0.156	0.394	2.52266e-08
Celf4	1.87727e-12	-0.2985	0.273	0.512	2.62912e-08
Rnf13	2.23467e-12	0.289432	0.407	0.227	3.12966e-08
Gabbr2	2.40249e-12	-0.25916	0.13	0.355	3.36469e-08
Cx3cl1	2.62803e-12	-0.275082	0.32	0.576	3.68056e-08
Sh3gl2	2.96629e-12	-0.258942	0.156	0.393	4.15429e-08
Tspyl4	3.17501e-12	-0.27063	0.377	0.631	4.44661e-08
Sirt2	3.22571e-12	0.271175	0.403	0.222	4.5176e-08
Celf2	3.65772e-12	-0.264616	0.26	0.502	5.12264e-08
AI593442	3.69572e-12	-0.251969	0.104	0.32	5.17586e-08
Chgb	3.76289e-12	-0.328473	0.294	0.527	5.26993e-08
Stmn3	4.68753e-12	-0.282183	0.333	0.573	6.56488e-08
Gng3	4.97908e-12	-0.256337	0.212	0.446	6.9732e-08
Prkce	8.03574e-12	-0.289735	0.264	0.494	1.12541e-07
Pcsk1n	9.23322e-12	-0.26604	0.372	0.607	1.29311e-07
Nsg2	9.83714e-12	-0.30227	0.442	0.646	1.37769e-07
Mef2c	2.07688e-11	-0.321562	0.234	0.444	2.90867e-07
Ly6h	2.76644e-11	-0.273741	0.169	0.386	3.8744e-07
Enc1	3.44629e-11	-0.290581	0.247	0.464	4.82653e-07
Cox7b	3.61813e-11	-0.252315	0.429	0.649	5.0672e-07
Gabra1	5.8438e-11	-0.267231	0.29	0.517	8.18424e-07
Slc17a7	7.0654e-11	-0.295706	0.338	0.54	9.8951e-07
Adgrl1	7.91106e-11	-0.263058	0.299	0.52	1.10794e-06
Pgam1	1.19473e-10	-0.253252	0.372	0.591	1.67322e-06
Vamp2	1.40113e-10	-0.266155	0.61	0.771	1.96229e-06
Hpcal4	2.16455e-10	-0.291236	0.229	0.428	3.03145e-06
Stmn2	4.17075e-10	-0.264022	0.325	0.529	5.84114e-06
Pfn2	5.52397e-10	-0.253036	0.385	0.592	7.73632e-06
Ncald	1.21003e-09	-0.272691	0.26	0.456	1.69465e-05
Cyfip2	1.29095e-09	-0.255779	0.338	0.533	1.80797e-05
Nov	2.49729e-09	-0.25161	0.1	0.274	3.49745e-05
Nap1l5	2.65857e-09	-0.251595	0.325	0.549	3.72333e-05
Abca2	6.72891e-09	0.257963	0.39	0.244	9.42384e-05
Atp2b1	1.2958e-08	-0.25137	0.489	0.681	0.000181477
Pcp4	2.21494e-08	-0.355406	0.372	0.552	0.000310202
Hpca	5.59731e-08	-0.337482	0.325	0.501	0.000783903
Prkcd	1.10243e-07	-0.295897	0.056	0.195	0.00154396
Lypd1	1.22489e-07	-0.25799	0.078	0.226	0.00171546
Tmbim6	1.15459e-06	0.281148	0.58	0.51	0.0161701

## Sheet: 5
Supplementary table. 4 | Differentially expressed genes in cluster 5 (coronal section of FFPE mouse brain tissue)
gene	p_val	avg_logFC	pct.1	pct.2	p_val_adj
Lamp5	2.44744e-119	0.760113	0.792	0.156	3.42764e-115
Camk2n1	1.57407e-108	1.04402	1	0.861	2.20448e-104
Nrgn	3.79589e-90	0.937323	1	0.894	5.31614e-86
Mef2c	6.8906e-61	0.640932	0.858	0.386	9.65029e-57
Rgs4	4.72605e-52	0.626399	0.825	0.373	6.61884e-48
Ppp3ca	6.96269e-52	0.546844	0.995	0.897	9.75125e-48
Atp1a1	2.74308e-49	0.626505	0.915	0.614	3.84168e-45
Mbp	2.27669e-43	-1.13646	0.807	0.922	3.1885e-39
Plp1	4.7453e-37	-1.25027	0.712	0.883	6.6458e-33
Snap25	2.97177e-35	0.398271	0.995	0.965	4.16196e-31
Camk2a	3.80215e-33	0.450227	0.925	0.693	5.32492e-29
Rasgrf2	3.53268e-31	0.311462	0.42	0.128	4.94751e-27
Mobp	9.48785e-29	-0.775408	0.179	0.57	1.32877e-24
Egr1	2.74719e-28	0.385666	0.656	0.308	3.84743e-24
Calm1	1.92008e-27	0.327665	1	0.963	2.68907e-23
Cck	1.75761e-25	0.42885	0.84	0.52	2.46153e-21
Olfm1	5.36675e-25	0.369579	0.976	0.82	7.51613e-21
Pcp4	2.14518e-22	-0.598808	0.226	0.564	3.00432e-18
Rbfox3	3.66174e-22	0.30234	0.599	0.286	5.12827e-18
Fbxw7	6.61798e-22	0.30303	0.528	0.244	9.26849e-18
Ngef	1.59847e-21	0.314364	0.561	0.265	2.23866e-17
Calm2	1.99211e-21	0.288426	0.995	0.972	2.78996e-17
Atp2b2	2.50767e-21	0.373549	0.741	0.463	3.51199e-17
Car10	3.45511e-21	0.278886	0.453	0.187	4.83888e-17
Stx1a	3.6471e-21	0.26714	0.476	0.202	5.10776e-17
Lingo1	5.62869e-21	0.325941	0.67	0.358	7.88299e-17
Pcsk2	7.63557e-21	0.320237	0.66	0.355	1.06936e-16
Nrxn1	3.13314e-20	0.36291	0.802	0.53	4.38797e-16
Arpp19	4.62788e-20	0.349081	0.618	0.333	6.48134e-16
Ntm	1.39928e-19	0.302338	0.528	0.255	1.95969e-15
Egr3	2.02771e-19	0.262773	0.42	0.171	2.83981e-15
AI593442	4.1395e-19	0.268271	0.566	0.276	5.79737e-15
Nptxr	8.17756e-19	0.330875	0.811	0.517	1.14527e-14
Kalrn	3.28518e-18	0.324949	0.627	0.36	4.60089e-14
Cdk5r1	4.25269e-18	0.292079	0.623	0.341	5.95589e-14
Osbpl1a	6.03145e-18	0.330492	0.571	0.314	8.44704e-14
Dlgap1	6.04909e-18	0.327546	0.731	0.439	8.47175e-14
Chn1	1.24289e-17	0.339119	0.849	0.587	1.74067e-13
Mal	2.2596e-17	-0.57054	0.175	0.452	3.16457e-13
Nnat	2.33363e-17	-0.474924	0.108	0.393	3.26825e-13
Trf	3.19847e-17	-0.566443	0.255	0.511	4.47946e-13
Lmo4	3.98729e-17	0.356109	0.656	0.403	5.58419e-13
Clstn1	5.12572e-17	0.301808	0.915	0.768	7.17856e-13
Gabra1	3.52213e-16	0.318096	0.745	0.474	4.93275e-12
Camkk2	4.19223e-16	0.25597	0.462	0.219	5.87122e-12
Ttr	5.88121e-16	-1.23726	1	0.994	8.23663e-12
Cldn11	1.03962e-15	-0.500532	0.151	0.417	1.45598e-11
Prkar1b	3.79543e-15	0.293509	0.788	0.549	5.31549e-11
Frrs1l	8.25184e-15	0.250863	0.651	0.378	1.15567e-10
Vsnl1	1.49731e-14	0.286992	0.868	0.72	2.09698e-10
Ttc3	2.79916e-14	0.303849	0.887	0.738	3.92022e-10
Calm3	9.47812e-14	0.257709	0.939	0.853	1.32741e-09
Fth1	1.0012e-13	-0.384378	0.958	0.979	1.40218e-09
Cnp	1.42593e-13	-0.450271	0.226	0.46	1.99701e-09
Nrxn2	3.60316e-13	0.310923	0.651	0.437	5.04622e-09
Cbx6	7.27952e-13	0.254936	0.599	0.372	1.0195e-08
Apod	2.19243e-12	-0.464603	0.208	0.427	3.0705e-08
Sparc	1.08081e-11	-0.351329	0.25	0.461	1.51368e-07
Scd2	5.45689e-11	-0.336506	0.844	0.907	7.64237e-07
Lars2	1.28877e-10	-0.289865	0.604	0.776	1.80492e-06
Prkcb	2.64528e-10	0.260112	0.693	0.486	3.70472e-06
Cryab	6.54478e-10	-0.255652	0.099	0.289	9.16596e-06
Enpp2	1.19737e-09	-0.816726	0.693	0.807	1.67692e-05
Eef1a1	5.6232e-09	-0.25025	0.632	0.741	7.87529e-05
Plekhb1	6.1078e-09	-0.27321	0.142	0.324	8.55398e-05
Selenop	7.8662e-09	-0.280474	0.255	0.43	0.000110166
Enc1	2.28501e-08	0.258047	0.604	0.429	0.000320015
Mag	3.48402e-08	-0.303848	0.146	0.311	0.000487937
Prkcd	1.73997e-06	-0.297025	0.066	0.193	0.0243683
Dbi	2.60806e-06	-0.271664	0.302	0.441	0.0365259
Ptgds	3.10674e-06	-0.566043	0.689	0.745	0.0435099

## Sheet: 6
Supplementary table. 4 | Differentially expressed genes in cluster 6 (coronal section of FFPE mouse brain tissue)
gene	p_val	avg_logFC	pct.1	pct.2	p_val_adj
Lypd1	1.77193e-136	1.16342	0.832	0.16	2.48158e-132
Nptxr	1.37094e-84	0.944466	0.969	0.505	1.92e-80
Hpcal1	6.54171e-75	0.498055	0.643	0.136	9.16167e-71
Nov	1.88553e-58	0.575524	0.709	0.22	2.64069e-54
Nr2f2	2.52036e-49	0.410797	0.526	0.131	3.52977e-45
Lmo3	9.57993e-48	0.420003	0.592	0.172	1.34167e-43
Slc30a3	3.12181e-45	0.392604	0.571	0.164	4.3721e-41
Hap1	5.47391e-45	0.408111	0.592	0.174	7.66621e-41
Cadm1	1.21186e-44	0.522764	0.76	0.317	1.69721e-40
Kctd4	4.16602e-43	0.3009	0.367	0.071	5.83451e-39
Syn2	8.14598e-42	0.51448	0.888	0.464	1.14084e-37
Nnat	3.58539e-37	0.589191	0.735	0.338	5.02134e-33
Hpcal4	6.37263e-36	0.449507	0.796	0.377	8.92487e-32
Cpne6	3.77221e-35	0.3636	0.617	0.22	5.28298e-31
Camk2d	9.79796e-35	0.354136	0.541	0.179	1.3722e-30
Olfm1	1.36663e-31	0.500612	0.959	0.822	1.91396e-27
Plp1	4.52853e-31	-1.16492	0.704	0.882	6.34221e-27
Ly6h	5.04076e-31	0.418507	0.714	0.337	7.05959e-27
Mapk1	1.46682e-30	0.451578	0.857	0.511	2.05429e-26
Mbp	3.03989e-30	-0.988556	0.816	0.92	4.25737e-26
Arpp21	9.98731e-30	0.352783	0.704	0.306	1.39872e-25
Sez6	1.25863e-29	0.397076	0.995	0.955	1.76271e-25
Epha5	4.75761e-29	0.300326	0.526	0.187	6.66303e-25
Alcam	5.26701e-29	0.292996	0.577	0.214	7.37645e-25
Necab1	1.26422e-28	0.27515	0.474	0.156	1.77054e-24
Ak5	1.3198e-27	0.274562	0.505	0.178	1.84838e-23
Prkcg	4.08335e-27	0.306726	0.582	0.229	5.71873e-23
Enc1	7.62193e-27	0.371923	0.791	0.415	1.06745e-22
Negr1	1.2323e-26	0.356278	0.633	0.282	1.72584e-22
Wfs1	1.46896e-26	0.277741	0.459	0.153	2.05728e-22
Timp2	3.04695e-26	0.361641	0.694	0.334	4.26725e-22
Ywhaz	4.04614e-26	0.355186	0.98	0.883	5.66661e-22
Bhlhe22	6.565e-26	0.275356	0.413	0.133	9.19428e-22
Rprm	6.74308e-26	0.279784	0.383	0.116	9.44368e-22
Ttr	9.48665e-26	-1.51192	1	0.994	1.32861e-21
Pgrmc1	1.62454e-24	0.386278	0.791	0.456	2.27516e-20
Atp2b4	4.6922e-23	0.30855	0.541	0.231	6.57142e-19
Icam5	3.64239e-22	0.273523	0.52	0.213	5.10117e-18
Marcksl1	3.82731e-22	0.283363	0.49	0.196	5.36014e-18
Pea15a	1.0908e-21	0.338954	0.77	0.444	1.52767e-17
Gda	1.84634e-21	0.30473	0.622	0.302	2.5858e-17
Nrcam	3.38013e-21	0.267764	0.617	0.285	4.73387e-17
Slc39a10	9.27877e-21	0.272721	0.5	0.213	1.29949e-16
Thra	1.10936e-20	0.343049	0.816	0.511	1.55366e-16
Rtn1	1.48736e-20	0.315858	0.995	0.953	2.08305e-16
Gpm6a	2.4701e-20	0.297613	0.99	0.904	3.45937e-16
Ahi1	5.27677e-20	0.262116	0.536	0.237	7.39011e-16
Sorbs2	1.60241e-19	0.265389	0.48	0.205	2.24417e-15
Gap43	1.24742e-18	0.327675	0.704	0.409	1.74701e-14
Sv2b	2.02918e-18	0.304167	0.617	0.318	2.84186e-14
Snca	8.94825e-18	0.314751	0.765	0.445	1.2532e-13
Cacna2d1	5.35715e-17	0.267866	0.485	0.226	7.50269e-13
Marcks	4.40771e-16	0.291088	0.658	0.381	6.173e-12
Dynll1	7.69629e-16	0.29104	0.832	0.54	1.07787e-11
Prkce	1.09802e-15	0.297773	0.724	0.452	1.53777e-11
Cdk5r1	1.86768e-15	0.264914	0.622	0.343	2.61569e-11
Mobp	3.35273e-15	-0.640109	0.332	0.555	4.69549e-11
Ptgds	7.14722e-15	-0.716331	0.587	0.754	1.00097e-10
Gprasp1	1.01311e-14	0.258276	0.673	0.392	1.41887e-10
Nsg2	1.47091e-14	0.286286	0.867	0.607	2.06001e-10
Ctxn1	1.64471e-14	0.265577	0.597	0.334	2.30342e-10
Scd2	1.17538e-13	-0.36689	0.827	0.908	1.64613e-09
Lrrc17	1.17556e-13	0.273591	0.709	0.466	1.64637e-09
Apod	1.81596e-13	-0.492552	0.184	0.428	2.54325e-09
Ckb	3.76246e-13	-0.310253	0.791	0.893	5.26933e-09
Fth1	5.91259e-13	-0.375302	0.959	0.979	8.28059e-09
Kif15	7.93472e-13	0.251393	0.827	0.583	1.11126e-08
Slc17a7	8.71119e-13	0.252769	0.781	0.5	1.22e-08
Trf	1.48833e-12	-0.508506	0.296	0.506	2.08441e-08
Enpp2	5.78494e-11	-0.829117	0.699	0.806	8.10181e-07
Cldn11	1.13734e-10	-0.4365	0.199	0.412	1.59285e-06
Cnp	1.79987e-10	-0.421403	0.26	0.455	2.52072e-06
Glul	2.7467e-10	-0.296742	0.724	0.828	3.84676e-06
Mal	1.89443e-07	-0.42934	0.296	0.439	0.00265314
Pcp4	6.06677e-06	-0.366148	0.439	0.543	0.0849652
Mag	2.02706e-05	-0.2542	0.179	0.307	0.283889
Prkcd	0.00163562	-0.250123	0.107	0.189	1

## Sheet: 7
Supplementary table. 4 | Differentially expressed genes in cluster 7 (coronal section of FFPE mouse brain tissue)
gene	p_val	avg_logFC	pct.1	pct.2	p_val_adj
Pcdh8	3.32642e-59	0.513284	0.59	0.111	4.65865e-55
Ecel1	3.20077e-56	0.335684	0.306	0.027	4.48267e-52
Crym	1.82026e-52	0.598045	0.679	0.172	2.54927e-48
Acvr2a	2.58565e-50	0.378588	0.5	0.089	3.6212e-46
Trh	1.11739e-49	0.269327	0.231	0.016	1.56491e-45
Pcdh17	9.54816e-47	0.439773	0.619	0.147	1.33722e-42
Nptxr	6.79206e-44	0.708186	0.985	0.516	9.51228e-40
Ly6h	5.42692e-43	0.605751	0.851	0.339	7.6004e-39
Hpcal1	1.43664e-41	0.462676	0.597	0.151	2.01201e-37
Nectin1	9.81049e-40	0.377486	0.485	0.105	1.37396e-35
Sst	1.32552e-38	0.788397	0.836	0.346	1.85639e-34
Hap1	2.40136e-38	0.439074	0.634	0.183	3.3631e-34
Mbp	4.11176e-38	-1.28575	0.649	0.927	5.75852e-34
Grin3a	1.93441e-34	0.31658	0.41	0.085	2.70913e-30
Plp1	3.61544e-33	-1.40926	0.567	0.885	5.06343e-29
Cpne7	1.19665e-31	0.253579	0.366	0.071	1.67591e-27
Marcksl1	1.37816e-31	0.343971	0.627	0.195	1.93012e-27
Galnt16	4.03618e-31	0.353931	0.604	0.188	5.65267e-27
Nov	5.41085e-31	0.509984	0.657	0.236	7.57789e-27
Rtn1	4.44767e-30	0.469054	1	0.954	6.22897e-26
Atp2b4	2.69834e-28	0.435053	0.642	0.233	3.77902e-24
Bhlhe22	3.56775e-28	0.32145	0.485	0.136	4.99663e-24
Nnat	4.63359e-28	0.500604	0.791	0.345	6.48934e-24
Pgrmc1	9.42416e-28	0.463829	0.881	0.46	1.31985e-23
Wdr6	1.56211e-27	0.358087	0.619	0.215	2.18774e-23
Calb1	1.59217e-27	0.415505	0.612	0.223	2.22984e-23
Zcchc12	6.23446e-27	0.335799	0.53	0.166	8.73136e-23
Gda	1.9331e-26	0.464822	0.701	0.306	2.7073e-22
Ttr	8.90644e-26	-1.50778	0.985	0.995	1.24735e-21
St6galnac5	1.17078e-25	0.303387	0.478	0.141	1.63968e-21
Gabra2	6.17867e-25	0.311307	0.455	0.134	8.65323e-21
Cadm1	1.12222e-24	0.417938	0.739	0.329	1.57168e-20
Negr1	2.11888e-24	0.413195	0.687	0.288	2.96749e-20
Timp2	1.20132e-23	0.42323	0.731	0.341	1.68245e-19
Efnb3	1.46773e-23	0.34247	0.612	0.227	2.05556e-19
Ak5	6.92783e-23	0.329894	0.53	0.185	9.70242e-19
Gria1	1.66688e-22	0.386903	0.754	0.351	2.33446e-18
Itm2c	5.288e-22	0.417042	0.963	0.783	7.40584e-18
Mapk1	1.25118e-21	0.419762	0.888	0.518	1.75227e-17
Resp18	2.61368e-21	0.350567	0.59	0.235	3.66045e-17
Snca	1.00001e-20	0.399122	0.843	0.449	1.40051e-16
Ptbp2	1.4069e-20	0.267431	0.478	0.161	1.97037e-16
Cdh13	7.1517e-20	0.285519	0.418	0.134	1.0016e-15
Nsg2	1.35643e-19	0.425718	0.91	0.611	1.89968e-15
Auts2	2.74121e-19	0.28124	0.485	0.173	3.83906e-15
Syn2	3.10126e-19	0.387025	0.828	0.479	4.34332e-15
Tmeff2	3.49421e-19	0.28058	0.507	0.188	4.89364e-15
C2cd2l	6.31548e-19	0.277444	0.485	0.175	8.84483e-15
Gaa	9.40473e-19	0.349668	0.724	0.369	1.31713e-14
Lsamp	1.41703e-18	0.357167	0.649	0.305	1.98454e-14
Mapk3	1.47853e-18	0.291664	0.515	0.197	2.07068e-14
Sdc3	2.01832e-18	0.272165	0.507	0.191	2.82666e-14
Nr2f2	2.16459e-18	0.273632	0.433	0.147	3.03151e-14
Camk2d	3.18548e-18	0.341128	0.485	0.192	4.46127e-14
Nfib	5.88495e-18	0.343429	0.552	0.239	8.24188e-14
Icam5	1.04273e-17	0.287955	0.545	0.22	1.46034e-13
Dner	1.43233e-17	0.340234	0.545	0.236	2.00598e-13
Nptx1	2.77569e-17	0.301265	0.649	0.291	3.88736e-13
Mobp	4.85741e-17	-0.748562	0.209	0.556	6.8028e-13
Chl1	5.48611e-17	0.263929	0.507	0.203	7.6833e-13
Ntrk3	8.9206e-17	0.285258	0.515	0.213	1.24933e-12
Sez6	2.45896e-16	0.301977	1	0.956	3.44377e-12
Grin2b	2.5364e-16	0.297281	0.784	0.406	3.55223e-12
Slc30a3	2.7374e-16	0.274214	0.463	0.181	3.83373e-12
Plppr4	3.02873e-16	0.353075	0.776	0.419	4.24174e-12
Ahi1	3.44178e-16	0.288443	0.56	0.244	4.82021e-12
Kctd12	4.56993e-16	0.273414	0.418	0.155	6.40019e-12
Astn1	1.03932e-15	0.2731	0.597	0.27	1.45557e-11
Fth1	1.22659e-15	-0.481108	0.948	0.979	1.71784e-11
Gpm6a	1.27502e-15	0.323911	0.985	0.906	1.78567e-11
Gria2	1.29524e-15	0.356576	0.896	0.61	1.81398e-11
Hpcal4	1.37916e-15	0.340897	0.716	0.393	1.93151e-11
Ndn	1.78724e-15	0.359648	0.672	0.364	2.50304e-11
Thra	2.36913e-15	0.341605	0.843	0.518	3.31796e-11
Syt4	2.87806e-15	0.310674	0.604	0.299	4.03072e-11
Mfge8	3.09474e-15	0.260095	0.47	0.19	4.33418e-11
Wasf1	1.27187e-14	0.288073	0.731	0.385	1.78125e-10
Pnmal2	2.34078e-14	0.310896	0.672	0.357	3.27826e-10
Slc1a3	9.69745e-14	0.312787	0.769	0.437	1.35813e-09
Zcchc18	1.41142e-13	0.290187	0.806	0.478	1.9767e-09
Pea15a	1.65373e-13	0.309617	0.761	0.453	2.31605e-09
Olfm1	3.3491e-13	0.334103	0.963	0.826	4.69042e-09
Prkacb	6.79494e-13	0.294388	0.784	0.483	9.51632e-09
Mal	1.25517e-12	-0.584913	0.149	0.444	1.75787e-08
Nell2	2.14157e-12	0.267246	0.731	0.417	2.99927e-08
Trf	2.23082e-12	-0.576107	0.231	0.504	3.12426e-08
Celf4	2.33841e-12	0.294006	0.784	0.474	3.27494e-08
Atp6v1a	3.06805e-12	0.308064	0.836	0.577	4.2968e-08
Tubb2a	3.65078e-12	0.29903	0.933	0.777	5.11291e-08
Bex2	1.49969e-11	0.299977	0.724	0.446	2.10031e-07
Ncdn	2.70911e-11	0.278241	0.918	0.724	3.79411e-07
Gprasp1	4.42497e-11	0.253995	0.694	0.398	6.19717e-07
Psd3	4.60495e-11	0.263525	0.649	0.38	6.44923e-07
Ckb	4.97778e-11	-0.324424	0.761	0.892	6.97138e-07
Slc6a1	6.99819e-11	0.252977	0.694	0.416	9.80097e-07
Prkce	9.40071e-11	0.251311	0.761	0.457	1.31657e-06
Zwint	1.02384e-10	0.26824	0.97	0.802	1.43389e-06
Caly	1.25503e-10	0.250034	0.575	0.319	1.75766e-06
Dynll1	1.26701e-10	0.282067	0.836	0.547	1.77444e-06
Ywhae	3.49907e-10	0.257102	0.918	0.826	4.90044e-06
Maged1	5.23723e-10	0.290246	0.791	0.59	7.33474e-06
Morf4l2	5.39502e-10	0.281156	0.679	0.44	7.55573e-06
Prkar1a	8.32306e-10	0.253378	0.896	0.638	1.16564e-05
Cnp	7.03636e-09	-0.444698	0.231	0.452	9.85443e-05
Fkbp1a	8.23307e-09	0.263977	0.813	0.606	0.000115304
Cldn11	5.82339e-08	-0.455529	0.201	0.406	0.000815566
Scd2	5.89924e-08	-0.326002	0.888	0.903	0.000826189
Prkcb	3.94808e-07	-0.342383	0.343	0.512	0.00552929
Mag	2.56734e-06	-0.306158	0.127	0.306	0.0359556
Rasgrp1	3.78453e-06	-0.250003	0.187	0.379	0.0530024
Bcas1	6.65266e-06	-0.257013	0.097	0.264	0.0931705
Chchd10	8.0737e-06	-0.269642	0.366	0.526	0.113072
Apod	8.76314e-06	-0.395264	0.254	0.418	0.122728
Vsnl1	9.12478e-06	-0.253391	0.657	0.737	0.127792
Plekhb1	9.95226e-06	-0.264455	0.149	0.317	0.139381
Enpp2	1.13443e-05	-0.672453	0.739	0.801	0.158877
Csrp1	1.9281e-05	-0.252645	0.209	0.372	0.27003
Prkcd	3.71132e-05	-0.302205	0.052	0.19	0.51977
Pcp4	0.00571947	-0.321729	0.507	0.537	1

## Sheet: 8
Supplementary table. 4 | Differentially expressed genes in cluster 8 (coronal section of FFPE mouse brain tissue)
gene	p_val	avg_logFC	pct.1	pct.2	p_val_adj
Penk	3.35838e-128	1.53804	0.95	0.137	4.70341e-124
Gpr88	1.06445e-98	0.829291	0.76	0.092	1.49076e-94
Adora2a	1.02021e-71	0.280009	0.28	0.012	1.42881e-67
Ppp1r1b	7.34902e-53	0.681757	0.67	0.136	1.02923e-48
Meis2	2.97408e-36	0.372077	0.44	0.076	4.1652e-32
Pde10a	1.35689e-29	0.427715	0.42	0.086	1.90033e-25
Tac1	1.87929e-29	0.403993	0.4	0.078	2.63194e-25
Adcy5	3.1537e-26	0.391526	0.53	0.144	4.41676e-22
Arpp21	1.01692e-20	0.545368	0.71	0.322	1.4242e-16
Gpr83	6.46073e-20	0.254261	0.27	0.052	9.04825e-16
Gng7	2.20719e-18	0.264971	0.36	0.092	3.09117e-14
Wfs1	5.35652e-16	0.349695	0.47	0.165	7.50181e-12
Slc32a1	3.20992e-12	0.314045	0.49	0.209	4.4955e-08
Sez6	5.78287e-12	0.326514	0.99	0.957	8.09891e-08
Gnal	8.85088e-12	0.297915	0.42	0.164	1.23957e-07
Gad2	2.76836e-11	0.30412	0.51	0.23	3.87709e-07
Synpr	2.7901e-11	0.277264	0.5	0.22	3.90754e-07
Id4	1.32151e-10	0.280761	0.43	0.184	1.85077e-06
Gnas	7.33503e-10	-0.315265	0.92	0.985	1.02727e-05
Ngef	7.75385e-10	0.331756	0.54	0.279	1.08593e-05
Itm2c	1.80624e-09	0.419974	0.94	0.787	2.52964e-05
Ppp3ca	2.10194e-09	0.266505	0.96	0.903	2.94377e-05
Map2k1	4.03807e-09	0.287412	0.65	0.37	5.65532e-05
Gnb5	6.75659e-09	0.267648	0.47	0.231	9.4626e-05
Ppp1r2	1.1125e-08	0.286129	0.49	0.253	0.000155805
Hpca	1.31674e-08	0.254703	0.72	0.475	0.000184409
Nsg2	2.90693e-08	0.320764	0.79	0.62	0.000407115
Prkcb	1.08572e-07	0.283417	0.76	0.492	0.00152055
Elmod1	1.08704e-07	0.291566	0.58	0.348	0.0015224
Ywhah	1.08771e-07	-0.331406	0.7	0.827	0.00152334
Map1b	2.26469e-07	-0.330645	0.64	0.783	0.0031717
Cck	9.87954e-07	-0.364205	0.33	0.556	0.0138363
Atp1b1	9.94178e-07	-0.260408	0.97	0.984	0.0139235
Sparcl1	2.58096e-06	-0.280767	0.87	0.932	0.0361464
Lars2	4.31033e-06	0.303853	0.85	0.758	0.0603662
Slc17a7	1.33104e-05	-0.298179	0.34	0.529	0.186412
Basp1	2.15748e-05	-0.259637	0.82	0.874	0.302155
Ptgds	0.000373726	-0.577492	0.67	0.744	1
Nrgn	0.00043258	-0.397364	0.93	0.902	1

## Sheet: 9
Supplementary table. 4 | Differentially expressed genes in cluster 9 (coronal section of FFPE mouse brain tissue)
gene	p_val	avg_logFC	pct.1	pct.2	p_val_adj
Col1a2	8.92071e-80	0.601036	0.539	0.041	1.24935e-75
Slc6a20a	3.19029e-73	0.579437	0.592	0.055	4.468e-69
Aldh1a2	3.97251e-70	0.337655	0.316	0.013	5.5635e-66
Gjb2	1.05126e-69	0.496644	0.434	0.029	1.47229e-65
Myoc	6.04267e-68	0.642358	0.421	0.028	8.46275e-64
Foxc1	7.1176e-60	0.292714	0.342	0.02	9.9682e-56
Col1a1	4.78427e-58	0.439278	0.408	0.032	6.70038e-54
Col3a1	1.03902e-54	0.282506	0.25	0.011	1.45515e-50
Vwf	1.79093e-53	0.303879	0.303	0.018	2.5082e-49
Slc13a3	1.81808e-53	0.383725	0.329	0.022	2.54622e-49
Dcn	1.09772e-49	0.867577	0.592	0.087	1.53735e-45
Aebp1	2.37607e-48	0.30966	0.355	0.028	3.32769e-44
Vim	4.92057e-48	0.608798	0.579	0.084	6.89126e-44
Lyz2	1.53022e-45	0.430654	0.355	0.031	2.14307e-41
Tpm2	1.03764e-43	0.343265	0.263	0.017	1.45322e-39
Acta2	2.18768e-42	0.812733	0.408	0.046	3.06385e-38
Mgp	6.37228e-42	0.823142	0.632	0.122	8.92438e-38
Tagln	1.16124e-40	0.55383	0.289	0.023	1.62632e-36
Fmod	3.02211e-40	0.32926	0.276	0.021	4.23246e-36
Cfh	4.18437e-40	0.413262	0.434	0.055	5.86021e-36
Ptgds	7.46401e-40	2.46771	0.974	0.733	1.04534e-35
Islr	2.07023e-39	0.281062	0.276	0.021	2.89936e-35
Colec12	2.37111e-38	0.253892	0.263	0.02	3.32074e-34
Crip1	9.87033e-38	0.320145	0.316	0.03	1.38234e-33
Ahnak	2.25924e-36	0.386463	0.395	0.05	3.16406e-32
Bgn	1.13409e-35	0.383341	0.303	0.029	1.5883e-31
Apoe	2.55323e-35	0.979133	1	0.895	3.57579e-31
Myl9	1.83148e-34	0.403036	0.355	0.043	2.56499e-30
Aqp4	1.91068e-34	0.692075	0.697	0.175	2.6759e-30
Timp3	2.54332e-34	0.628151	0.737	0.194	3.56192e-30
Slc7a11	1.32458e-31	0.323766	0.368	0.049	1.85508e-27
Id3	3.79232e-30	0.443506	0.553	0.115	5.31114e-26
Cavin1	1.65237e-29	0.325694	0.355	0.049	2.31415e-25
Vtn	5.74551e-29	0.758533	0.579	0.145	8.04659e-25
Ifitm3	8.04456e-29	0.362638	0.395	0.062	1.12664e-24
Myh11	3.35141e-28	0.316557	0.197	0.015	4.69365e-24
Bmp6	2.47023e-27	0.294023	0.316	0.042	3.45956e-23
Ptprb	6.56744e-27	0.311895	0.382	0.061	9.19771e-23
Apod	1.98075e-25	1.12324	0.803	0.397	2.77405e-21
Fn1	3.27049e-25	0.450217	0.382	0.067	4.58032e-21
Ptn	3.58175e-25	0.802415	0.882	0.437	5.01623e-21
Cldn5	2.19892e-24	0.359651	0.421	0.083	3.07959e-20
B2m	5.34133e-24	0.638798	0.776	0.322	7.48053e-20
Gfap	1.05017e-22	0.624253	0.513	0.132	1.47077e-18
Rbp1	1.2871e-22	0.29262	0.368	0.067	1.80258e-18
Ogn	1.50751e-22	0.305969	0.316	0.05	2.11126e-18
Vcl	3.80391e-21	0.272297	0.329	0.058	5.32738e-17
Atp1a2	3.87343e-21	1.05493	0.934	0.694	5.42473e-17
H2-K1	1.49979e-20	0.34084	0.395	0.084	2.10045e-16
Sparcl1	1.65299e-20	0.604897	0.987	0.928	2.31501e-16
Slc22a8	3.3886e-20	0.250832	0.263	0.039	4.74573e-16
Id1	8.64644e-20	0.288777	0.342	0.066	1.21093e-15
Selenop	9.70104e-20	0.562561	0.829	0.403	1.35863e-15
Gjb6	3.21256e-18	0.361888	0.355	0.078	4.49919e-14
Cald1	9.70609e-18	0.280318	0.329	0.068	1.35934e-13
Flna	9.82489e-18	0.284372	0.289	0.053	1.37598e-13
Igfbp2	2.22055e-17	0.388492	0.592	0.199	3.10989e-13
Itgb1	3.01049e-17	0.270758	0.368	0.085	4.21619e-13
Serpinh1	5.18045e-17	0.268196	0.276	0.051	7.25522e-13
Col4a1	7.8668e-17	0.288993	0.276	0.051	1.10175e-12
Il6st	1.72406e-16	0.340469	0.395	0.102	2.41454e-12
Slc13a4	2.79787e-16	0.25555	0.263	0.048	3.91842e-12
Hbb-bs	5.22468e-16	0.71411	0.5	0.169	7.31716e-12
Itm2a	1.2658e-15	0.363132	0.5	0.163	1.77276e-11
Maf	1.11939e-14	0.251443	0.316	0.073	1.5677e-10
Igfbp5	2.3157e-14	0.50442	0.526	0.201	3.24314e-10
Nbl1	2.48583e-14	0.29149	0.316	0.074	3.48141e-10
Hba-a2	1.02844e-13	0.260199	0.211	0.037	1.44033e-09
Igfbp7	1.82912e-13	0.512021	0.474	0.171	2.56169e-09
Pltp	2.99197e-13	0.349648	0.539	0.204	4.19025e-09
Glul	4.02369e-13	0.450541	0.961	0.816	5.63518e-09
Fxyd1	6.90217e-13	0.312827	0.421	0.131	9.66649e-09
Dbi	9.10606e-13	0.508611	0.789	0.418	1.2753e-08
Ndrg4	1.84382e-12	-0.492748	0.763	0.939	2.58227e-08
Laptm4a	2.87288e-12	0.546937	0.763	0.484	4.02348e-08
Nnat	3.14827e-12	0.754039	0.684	0.359	4.40916e-08
Snap25	3.2045e-12	-0.50051	0.882	0.97	4.4879e-08
Ly6a	8.59307e-12	0.255579	0.276	0.07	1.20346e-07
Atp1b1	2.31281e-11	-0.426402	0.921	0.985	3.23909e-07
Basp1	2.40335e-11	-0.492765	0.658	0.878	3.3659e-07
Nrgn	3.75875e-11	-0.673691	0.75	0.908	5.26413e-07
Id4	4.12444e-11	0.351646	0.474	0.185	5.77627e-07
Rgs5	4.156e-11	0.359568	0.447	0.165	5.82048e-07
Clu	4.27633e-11	0.416222	0.961	0.698	5.98899e-07
Alcam	1.2054e-10	0.429855	0.513	0.233	1.68816e-06
Prdx6	1.22732e-10	0.376229	0.579	0.28	1.71887e-06
Mt1	1.42661e-10	0.425384	0.855	0.582	1.99797e-06
Thy1	1.86279e-10	-0.476504	0.342	0.667	2.60884e-06
Rtn1	1.91844e-10	-0.446444	0.868	0.959	2.68677e-06
Itm2b	2.09171e-10	0.336389	0.974	0.882	2.92944e-06
Epas1	2.69969e-10	0.287783	0.539	0.23	3.78091e-06
Mt2	3.56038e-10	0.460944	0.658	0.383	4.98631e-06
Gnai2	3.67959e-10	0.362736	0.632	0.312	5.15326e-06
Calm2	3.79305e-10	-0.421652	0.934	0.975	5.31216e-06
Cst3	5.6247e-10	0.313803	1	0.948	7.87739e-06
Gsn	5.64836e-10	0.331744	0.421	0.164	7.91053e-06
Tmem64	8.23193e-10	0.272109	0.303	0.095	1.15288e-05
Gng5	1.1993e-09	0.254634	0.382	0.138	1.67962e-05
Syt1	2.86284e-09	-0.419273	0.645	0.851	4.0094e-05
Sparc	3.05486e-09	0.42912	0.697	0.436	4.27833e-05
Rtn4	1.20995e-08	-0.393438	0.553	0.772	0.000169454
Serinc3	1.38897e-08	0.387811	0.697	0.453	0.000194525
Plpp3	2.1133e-08	0.361331	0.711	0.425	0.000295967
Cfl1	3.97336e-08	-0.34301	0.75	0.894	0.00055647
Snrpn	5.77312e-08	-0.382659	0.5	0.726	0.000808525
Slc1a3	8.83379e-08	0.38562	0.684	0.448	0.00123717
Atp1b3	1.28581e-07	0.299538	0.447	0.208	0.00180078
Ppp3ca	4.47704e-07	-0.4393	0.789	0.908	0.00627009
Gja1	6.58744e-07	0.273586	0.487	0.247	0.00922571
Ywhag	8.60154e-07	-0.336108	0.671	0.835	0.0120465
Calm3	1.319e-06	-0.330327	0.724	0.864	0.0184725
Ywhaz	2.51642e-06	-0.309259	0.75	0.895	0.0352425
Olfm1	2.52612e-06	-0.373274	0.684	0.838	0.0353784
Ywhah	3.73898e-06	-0.319914	0.684	0.827	0.0523644
Tmem47	4.30191e-06	0.265674	0.461	0.255	0.0602483
Zwint	4.6951e-06	-0.332826	0.671	0.815	0.0657549
Ctsb	6.13967e-06	0.260748	0.829	0.625	0.085986
Cd81	6.29263e-06	0.276572	0.75	0.558	0.0881283
Vsnl1	7.15909e-06	-0.342118	0.553	0.738	0.100263
Gria2	7.35022e-06	-0.346621	0.408	0.632	0.10294
Calm1	1.20483e-05	-0.271804	0.895	0.968	0.168737
Nefl	1.25502e-05	-0.326956	0.316	0.562	0.175765
Rpl13	1.43369e-05	0.252125	0.789	0.569	0.200789
Stmn3	1.46245e-05	-0.313379	0.316	0.558	0.204816
Rps14	1.5624e-05	0.285369	0.684	0.481	0.218815
Aplp1	1.71065e-05	-0.272183	0.579	0.778	0.239576
Tubb2a	1.88032e-05	-0.316887	0.671	0.789	0.263338
Rab3a	1.94509e-05	-0.315659	0.487	0.669	0.272409
Map1b	1.95803e-05	-0.312079	0.592	0.783	0.274222
Hsp90aa1	2.05812e-05	-0.256069	0.737	0.925	0.288239
Dnm1	2.79818e-05	-0.308724	0.513	0.685	0.391885
Rps25	3.08004e-05	0.251553	0.658	0.505	0.431359
Grin1	3.36129e-05	-0.257912	0.132	0.362	0.470749
Ppp3r1	4.05336e-05	-0.327176	0.553	0.699	0.567673
Nsf	4.3158e-05	-0.279058	0.5	0.731	0.604428
Vamp2	4.43831e-05	-0.281582	0.592	0.761	0.621585
Mapk1	4.50317e-05	-0.331311	0.355	0.543	0.630669
Myl6	5.59913e-05	0.296457	0.645	0.458	0.784158
Chn1	7.76336e-05	-0.352165	0.461	0.614	1
Ncald	0.000120822	-0.297842	0.237	0.444	1
Atp1b2	0.000128549	0.251768	0.566	0.379	1
Nptn	0.000131084	-0.265484	0.592	0.738	1
Frrs1l	0.00016738	-0.261451	0.211	0.407	1
Cck	0.00019044	-0.315586	0.342	0.554	1
Ap2m1	0.000207227	-0.251685	0.355	0.57	1
Tuba4a	0.00023061	-0.275481	0.316	0.492	1
Uchl1	0.000237725	-0.273235	0.592	0.751	1
Tspyl4	0.000255225	-0.258299	0.421	0.614	1
Gpm6a	0.000268569	-0.251798	0.842	0.912	1
Pgam1	0.000277734	-0.260077	0.395	0.576	1
Ncdn	0.000321793	-0.275199	0.553	0.74	1
Rasgrp1	0.000342239	-0.279599	0.197	0.374	1
Stmn2	0.000545111	-0.257192	0.342	0.516	1
Chgb	0.0006686	-0.285029	0.342	0.511	1
Slc24a2	0.000719335	-0.264766	0.276	0.446	1
Scn1b	0.000774372	-0.254405	0.329	0.497	1
Bcan	0.00187215	0.260815	0.368	0.245	1
Hpca	0.00329119	-0.335604	0.355	0.489	1
Pcp4	0.00694931	-0.33367	0.434	0.538	1

[truncated: 6 more sheets: 10, 11, 12, 13, 14, 15]
