# Supplementary material for: Genome-wide spatial expression profiling in formalin-fixed tissues
Source: Cell Genom. 2021 Dec 8;1(3):100065. doi: 10.1016/j.xgen.2021.100065 (PMC9903805; doi:10.1016/j.xgen.2021.100065)
Supplement: Table S7. Top 100 most contributing genes per factor (lung biopsy with COVID-19), related to Figure 4 and STAR Methods [file mmc8.xlsx]

## Sheet: factor_1-Alveolar_type1&2
weight	gene	factor
0.417234	AGER	factor_1
0.395241	RGCC	factor_1
0.376636	GPRC5A	factor_1
0.35524	HOPX	factor_1
0.348993	EMP2	factor_1
0.341735	S100A10	factor_1
0.334364	CAV1	factor_1
0.333526	EPAS1	factor_1
0.325969	CD55	factor_1
0.316124	CAVIN2	factor_1
0.304667	SFTPC	factor_1
0.293326	TMEM100	factor_1
0.292793	AQP1	factor_1
0.289599	CYP4B1	factor_1
0.289362	GNG11	factor_1
0.267358	SPOCK2	factor_1
0.263215	SLC6A4	factor_1
0.258818	SFTPA1	factor_1
0.258344	RNASE1	factor_1
0.255929	SFTPB	factor_1
0.255619	VIPR1	factor_1
0.255289	ABCA3	factor_1
0.250066	ESAM	factor_1
0.249498	CSRP1	factor_1
0.246535	DSTN	factor_1
0.244426	SGK1	factor_1
0.23975	PGC	factor_1
0.238219	SFTPA2	factor_1
0.238017	IL1RL1	factor_1
0.228481	CTSD	factor_1
0.228389	COL4A1	factor_1
0.225584	VCL	factor_1
0.224962	SMAD6	factor_1
0.220938	VIM	factor_1
0.220128	THBD	factor_1
0.220037	LYZ	factor_1
0.219509	LRRC8A	factor_1
0.218961	TGM2	factor_1
0.217104	SLCO2A1	factor_1
0.213744	WARS	factor_1
0.212922	ID1	factor_1
0.212854	MYL9	factor_1
0.212798	HPCAL1	factor_1
0.212709	TNS1	factor_1
0.211915	EDNRB	factor_1
0.210735	CLDN5	factor_1
0.208469	RAB11FIP1	factor_1
0.208358	ADGRL2	factor_1
0.20647	CLDN18	factor_1
0.20621	NPC2	factor_1
0.206059	NAPSA	factor_1
0.205609	RTKN2	factor_1
0.203613	PODXL	factor_1
0.202542	MAOA	factor_1
0.200898	ANXA3	factor_1
0.199515	TSPAN13	factor_1
0.198927	HPGD	factor_1
0.198902	AQP4	factor_1
0.198457	CALCRL	factor_1
0.19598	ITGA3	factor_1
0.195903	CLIC5	factor_1
0.194962	SLC9A3R2	factor_1
0.191104	EGFL7	factor_1
0.190671	CHI3L2	factor_1
0.186583	KRT7	factor_1
0.186048	SLC39A8	factor_1
0.185726	CYB5A	factor_1
0.183493	FCN3	factor_1
0.182691	MT2A	factor_1
0.179509	FLNA	factor_1
0.179053	LMO7	factor_1
0.178732	PRX	factor_1
0.176984	GSTP1	factor_1
0.175885	LPCAT1	factor_1
0.174788	TIMP3	factor_1
0.170504	CEACAM6	factor_1
0.169523	EPCAM	factor_1
0.167468	SOSTDC1	factor_1
0.166007	PTMA	factor_1
0.164887	CA4	factor_1
0.164446	INMT	factor_1
0.164336	ITGB1	factor_1
0.164176	SLC25A4	factor_1
0.163987	CADM1	factor_1
0.16308	LBH	factor_1
0.163071	CAT	factor_1
0.162152	TPM2	factor_1
0.161515	SCD	factor_1
0.161308	SFTA2	factor_1
0.159384	BRI3	factor_1
0.155439	SLC34A2	factor_1
0.155371	APOC1	factor_1
0.155303	DES	factor_1
0.155245	TAGLN	factor_1
0.155078	CDH5	factor_1
0.154542	TPM1	factor_1
0.153454	CD9	factor_1
0.152811	SPARCL1	factor_1
0.152019	CX3CL1	factor_1
0.151899	TUBB4B	factor_1

## Sheet: factor_10-MØ_Monocyte_DC
weight	gene	factor
0.165945	C1QA	factor_10
0.15742	CTSD	factor_10
0.146772	CTSL	factor_10
0.145332	CD163	factor_10
0.137458	C1QB	factor_10
0.12998	C1QC	factor_10
0.12716	APOE	factor_10
0.122356	CCL18	factor_10
0.122329	CTSB	factor_10
0.112003	LAPTM5	factor_10
0.108266	SERPINA1	factor_10
0.105416	TIMP1	factor_10
0.102243	PLTP	factor_10
0.0981873	VSIG4	factor_10
0.097223	APOC1	factor_10
0.0965724	COL6A3	factor_10
0.0927686	COL1A1	factor_10
0.0902141	FCER1G	factor_10
0.0856803	COL3A1	factor_10
0.0850296	TYROBP	factor_10
0.0809409	CST3	factor_10
0.0782462	COL6A2	factor_10
0.0775399	MNDA	factor_10
0.0751806	SIGLEC10	factor_10
0.0734364	COL1A2	factor_10
0.0717809	IGKC	factor_10
0.0706271	IGHG1	factor_10
0.0693954	C1orf162	factor_10
0.0676066	FN1	factor_10
0.0657505	LUM	factor_10
0.0630199	IGHG4	factor_10
0.0629411	VIM	factor_10
0.0628723	DCN	factor_10
0.0627536	IL1R2	factor_10
0.0623573	RNASE1	factor_10
0.062002	SPARC	factor_10
0.0609018	C1R	factor_10
0.0608243	COL5A1	factor_10
0.0607339	PTAFR	factor_10
0.0580142	SLC11A1	factor_10
0.0575815	SIGLEC1	factor_10
0.0566739	MARCO	factor_10
0.0561617	HSP90B1	factor_10
0.0560646	MGP	factor_10
0.0552976	TTYH3	factor_10
0.0549732	MRC1	factor_10
0.054683	SNX10	factor_10
0.0538391	IGHA2	factor_10
0.0537426	ACP5	factor_10
0.0536921	LILRB4	factor_10
0.0536256	COL6A1	factor_10
0.0533791	MAFB	factor_10
0.0533518	CTSH	factor_10
0.0532025	FPR1	factor_10
0.052419	HAMP	factor_10
0.0518735	LILRB2	factor_10
0.0491807	JCHAIN	factor_10
0.0489566	TRAC	factor_10
0.0488469	TLR8	factor_10
0.04826	C5AR1	factor_10
0.0476295	ATG16L2	factor_10
0.0465577	OLR1	factor_10
0.0460623	DNAJC5	factor_10
0.0458981	GNLY	factor_10
0.0456665	PNPLA6	factor_10
0.0454382	CTSS	factor_10
0.0452847	MGST1	factor_10
0.0447524	CLU	factor_10
0.0446685	OAS1	factor_10
0.0444514	FBLN1	factor_10
0.0442957	TRBC1	factor_10
0.0442858	PMP22	factor_10
0.0441273	SERPINF1	factor_10
0.0435663	CD300A	factor_10
0.0434593	ELN	factor_10
0.0433383	C1S	factor_10
0.0428608	PTMA	factor_10
0.0427932	GALC	factor_10
0.0427659	TBXAS1	factor_10
0.0427537	FBLN2	factor_10
0.042563	IRF8	factor_10
0.0419141	S100A10	factor_10
0.0418525	GLUL	factor_10
0.0415766	SDSL	factor_10
0.0411712	STXBP2	factor_10
0.0411616	CPM	factor_10
0.0409533	TKT	factor_10
0.0407865	CCDC80	factor_10
0.0405965	GTF2B	factor_10
0.0405813	IFI44L	factor_10
0.0402351	SELENOP	factor_10
0.0401846	IL18BP	factor_10
0.039729	NPC2	factor_10
0.0396211	LIMS1	factor_10
0.0393891	RNASE2	factor_10
0.0390748	ITGAM	factor_10
0.0390316	KRT18	factor_10
0.0388942	MAN1B1	factor_10
0.038715	IGHA1	factor_10
0.0386372	PLAUR	factor_10

## Sheet: factor_11-Alveolar_type2
weight	gene	factor
0.329397	SFTPA2	factor_11
0.324411	SFTPA1	factor_11
0.316574	SFTPB	factor_11
0.304816	SFTPC	factor_11
0.239388	PGC	factor_11
0.196682	SERPINA1	factor_11
0.186256	CTSH	factor_11
0.185459	NAPSA	factor_11
0.179405	LAMP3	factor_11
0.162587	SLC34A2	factor_11
0.159901	NPC2	factor_11
0.159252	SFTPD	factor_11
0.156609	ABCA3	factor_11
0.156389	MGST1	factor_11
0.147973	MUC1	factor_11
0.147749	HOPX	factor_11
0.135303	C4BPA	factor_11
0.12276	SCD	factor_11
0.121516	DMBT1	factor_11
0.118815	HHIP	factor_11
0.112533	LPCAT1	factor_11
0.108342	FASN	factor_11
0.107493	SFTA2	factor_11
0.0963919	SLC22A31	factor_11
0.094435	MAOA	factor_11
0.0944132	DHCR24	factor_11
0.0918437	SLC39A8	factor_11
0.090452	AGER	factor_11
0.0903926	EPCAM	factor_11
0.0893509	ADGRF5	factor_11
0.0891133	PEBP4	factor_11
0.08675	CHI3L2	factor_11
0.0862436	CYB5A	factor_11
0.0861602	AQP1	factor_11
0.0850927	SELENOP	factor_11
0.0827065	ALPL	factor_11
0.0825256	ZDHHC3	factor_11
0.0807432	MT2A	factor_11
0.0800733	MFSD2A	factor_11
0.0797804	AQP4	factor_11
0.079725	MLPH	factor_11
0.0792886	SFTA3	factor_11
0.0787361	SDR16C5	factor_11
0.0785747	PEG10	factor_11
0.0785259	KRT7	factor_11
0.0783529	KCNJ15	factor_11
0.0778151	MSMO1	factor_11
0.0776682	LRRK2	factor_11
0.0774878	S100A10	factor_11
0.0771519	CD9	factor_11
0.0761467	EMP2	factor_11
0.0754828	KRT18	factor_11
0.0747661	PTMA	factor_11
0.0736089	ATP1B1	factor_11
0.0733183	CLDN18	factor_11
0.0729198	SLC6A14	factor_11
0.0727281	KRT8	factor_11
0.0726	GKN2	factor_11
0.0719242	LMO7	factor_11
0.0716031	RNASE1	factor_11
0.0712222	PLA2G1B	factor_11
0.0712091	GPRC5A	factor_11
0.0710951	CPM	factor_11
0.0709972	GSTP1	factor_11
0.0707019	SLPI	factor_11
0.0706993	NKX2-1	factor_11
0.0706865	CACNA2D2	factor_11
0.0697223	DUOX1	factor_11
0.0695294	CAV1	factor_11
0.0690467	FABP5	factor_11
0.068358	TMEM100	factor_11
0.0681841	SFN	factor_11
0.0680351	SELENBP1	factor_11
0.0666339	FGG	factor_11
0.0656785	CD55	factor_11
0.0652115	HSP90B1	factor_11
0.0648354	RGCC	factor_11
0.0645967	CXCL17	factor_11
0.0635757	CYP4B1	factor_11
0.0625952	CTSD	factor_11
0.0621397	CA2	factor_11
0.0618664	PIGR	factor_11
0.0614131	SNRPF	factor_11
0.0614044	NRGN	factor_11
0.0612947	WARS	factor_11
0.0611816	MRPS15	factor_11
0.0610018	SPTSSA	factor_11
0.0606612	ACSS2	factor_11
0.059003	EFNA1	factor_11
0.0578786	SNX30	factor_11
0.0572687	ACSL1	factor_11
0.0572589	CADM1	factor_11
0.0563712	TMPRSS2	factor_11
0.0558547	SLC25A4	factor_11
0.0557588	ESAM	factor_11
0.0554346	AADAC	factor_11
0.0546385	CXCL2	factor_11
0.0545687	SPINT1	factor_11
0.0544539	ICAM1	factor_11
0.0532761	AHCYL2	factor_11

## Sheet: factor_12-Immune_innate
weight	gene	factor
0.143286	CXCL10	factor_12
0.0996283	GBP1	factor_12
0.0960398	CXCL11	factor_12
0.0840051	CXCL9	factor_12
0.0824865	CCL8	factor_12
0.0822983	IDO1	factor_12
0.0802202	CCL2	factor_12
0.0703561	IRF1	factor_12
0.0674428	GBP4	factor_12
0.0589318	SOD2	factor_12
0.0566842	WARS	factor_12
0.0552896	CALHM6	factor_12
0.0541159	CCL19	factor_12
0.0533571	GBP5	factor_12
0.0531545	UBD	factor_12
0.0466557	THBS1	factor_12
0.0455504	CX3CL1	factor_12
0.0399124	IRF8	factor_12
0.0390325	IFIT3	factor_12
0.0386755	CD274	factor_12
0.0372732	IFIH1	factor_12
0.0369269	GZMB	factor_12
0.036685	TRBC2	factor_12
0.0360533	IGHM	factor_12
0.0360241	ICAM1	factor_12
0.0359784	MT2A	factor_12
0.0358714	IL1RN	factor_12
0.0352383	APOL4	factor_12
0.0331197	CXCR6	factor_12
0.0313276	LILRB4	factor_12
0.0307945	LAPTM5	factor_12
0.0295209	MAFB	factor_12
0.0293417	MYD88	factor_12
0.0293266	EPSTI1	factor_12
0.0289984	GLUL	factor_12
0.0274396	MPEG1	factor_12
0.027201	ADGRE1	factor_12
0.0268898	CD163	factor_12
0.0267854	GNLY	factor_12
0.0266031	C1QB	factor_12
0.0264866	GCH1	factor_12
0.0263701	CTSS	factor_12
0.0263404	RNF19B	factor_12
0.0262048	NFKBIA	factor_12
0.0254543	CD47	factor_12
0.0254299	IGLC2	factor_12
0.0249493	NKG7	factor_12
0.0249088	S100A9	factor_12
0.0246537	CDKN1A	factor_12
0.0244651	ID1	factor_12
0.0242605	NUP210	factor_12
0.0240429	APOE	factor_12
0.0240207	TGM2	factor_12
0.0238198	SLC20A1	factor_12
0.0237607	GOLIM4	factor_12
0.0237527	PTX3	factor_12
0.0237167	TRAC	factor_12
0.0236616	ITGAM	factor_12
0.0234798	TLR8	factor_12
0.0233824	JCHAIN	factor_12
0.0231503	PIK3AP1	factor_12
0.0229939	ELN	factor_12
0.0229347	IGHA1	factor_12
0.0229322	CD247	factor_12
0.0227898	CADM4	factor_12
0.0225609	CCL4	factor_12
0.022497	SNX10	factor_12
0.0222998	TNC	factor_12
0.022117	CCL11	factor_12
0.0220208	TYROBP	factor_12
0.0218043	PARP9	factor_12
0.0216743	PREX1	factor_12
0.0215059	GPR84	factor_12
0.0212669	CTSL	factor_12
0.0212573	HCK	factor_12
0.0210771	PBDC1	factor_12
0.0209031	PTPN7	factor_12
0.0206676	FCER1G	factor_12
0.0206049	RWDD4	factor_12
0.0205466	HERC4	factor_12
0.0198722	C1QA	factor_12
0.0198573	CST3	factor_12
0.0197968	BRD7	factor_12
0.0197489	MFSD12	factor_12
0.019701	C1S	factor_12
0.0196873	IDO2	factor_12
0.0196064	TSPAN1	factor_12
0.0195716	VAMP3	factor_12
0.0195256	KCTD14	factor_12
0.0195205	VIM	factor_12
0.0194804	PLEKHM1	factor_12
0.0194605	TNS3	factor_12
0.019426	USP27X	factor_12
0.0194142	C1orf162	factor_12
0.0193109	TIMP3	factor_12
0.0192623	TRBC1	factor_12
0.0192066	IGFBP4	factor_12
0.0190639	HABP4	factor_12
0.0189394	NUP98	factor_12
0.0189109	CD300E	factor_12

## Sheet: factor_13-Ciliated
weight	gene	factor
0.0948151	TSPAN1	factor_13
0.0872227	CFAP43	factor_13
0.0799671	ZFP3	factor_13
0.0782207	SLC44A4	factor_13
0.0770806	IL20RA	factor_13
0.0754815	ABCA13	factor_13
0.0753396	KIAA1211L	factor_13
0.072222	BPIFB1	factor_13
0.072128	CD24	factor_13
0.0715206	CAPS	factor_13
0.0701744	SCGB1A1	factor_13
0.0681474	CFAP206	factor_13
0.0648444	CFAP100	factor_13
0.0638446	RASGEF1B	factor_13
0.0622316	TSPAN19	factor_13
0.0616825	MUC4	factor_13
0.0616685	CFAP157	factor_13
0.0616047	FAM227A	factor_13
0.0609951	TPPP3	factor_13
0.0592016	C16orf71	factor_13
0.0564359	RSPH9	factor_13
0.0561985	ZDHHC11	factor_13
0.0560998	PERP	factor_13
0.0559799	SLPI	factor_13
0.0557739	TUBA1A	factor_13
0.0553589	C2orf40	factor_13
0.054014	LRP11	factor_13
0.0536595	VSTM2L	factor_13
0.0535938	TTC9	factor_13
0.0534195	C9orf24	factor_13
0.0530008	BBOF1	factor_13
0.0520359	GSTP1	factor_13
0.0515706	CCDC60	factor_13
0.0514786	DTHD1	factor_13
0.0509893	UBL3	factor_13
0.0503072	AGR2	factor_13
0.0502996	SPAG8	factor_13
0.0500534	TOGARAM2	factor_13
0.0489822	TUBB4B	factor_13
0.0477105	PROM1	factor_13
0.0476766	CCDC113	factor_13
0.0470911	EZR	factor_13
0.0458476	SHROOM3	factor_13
0.0455363	MLF1	factor_13
0.0455122	C1orf194	factor_13
0.0451551	NEK10	factor_13
0.0450607	TMEM190	factor_13
0.044909	WDR38	factor_13
0.0447794	LRRC46	factor_13
0.0446128	OSBPL6	factor_13
0.0441723	DRC3	factor_13
0.0441339	C6orf118	factor_13
0.0439531	CFAP45	factor_13
0.0438408	PIFO	factor_13
0.043447	EFCAB1	factor_13
0.0429841	HOXA3	factor_13
0.0427569	RSPH1	factor_13
0.0427139	CYP4B1	factor_13
0.0424924	LRRC71	factor_13
0.041871	BAIAP3	factor_13
0.0418542	C2orf81	factor_13
0.0418076	TNFAIP8L1	factor_13
0.041417	GSTA1	factor_13
0.0413653	DRC1	factor_13
0.0411683	MAPRE3	factor_13
0.0411465	FOXA1	factor_13
0.0411304	C20orf85	factor_13
0.0406891	MS4A8	factor_13
0.0406785	CDHR3	factor_13
0.0405862	UPK1B	factor_13
0.0405021	SPINT2	factor_13
0.0403382	DNAJB13	factor_13
0.0402246	FAM92B	factor_13
0.0399063	ELF3	factor_13
0.0397068	MUC16	factor_13
0.0386892	OMG	factor_13
0.0385052	KLF5	factor_13
0.0380374	EFHB	factor_13
0.0379426	KAZN	factor_13
0.0378992	HSP90AA1	factor_13
0.0377182	LRRC74B	factor_13
0.0373735	CCDC146	factor_13
0.0370408	WFDC2	factor_13
0.0370407	KLK10	factor_13
0.0369304	PPM1L	factor_13
0.0366883	PATZ1	factor_13
0.0365534	DNAAF4	factor_13
0.0364995	ANKRD42	factor_13
0.0364473	VWA3B	factor_13
0.0364416	TBC1D32	factor_13
0.0363483	MUC5B	factor_13
0.0359948	CHST9	factor_13
0.035951	ABCA5	factor_13
0.0358393	CRISP2	factor_13
0.0357502	FOXJ1	factor_13
0.0357499	MED13	factor_13
0.0356649	ALDH1A1	factor_13
0.0353776	CERS6	factor_13
0.0353552	IGFBP2	factor_13
0.035118	MCCC1	factor_13

## Sheet: factor_14-Immune_mixed
weight	gene	factor
0.18635	SCGB1A1	factor_14
0.17959	APOD	factor_14
0.121238	BPIFB1	factor_14
0.0988604	VIM	factor_14
0.0948242	CST3	factor_14
0.0891683	GPM6B	factor_14
0.0878834	GSN	factor_14
0.0841736	A2M	factor_14
0.0827555	ADH1B	factor_14
0.0822178	FGFBP2	factor_14
0.0800595	IGFBP4	factor_14
0.0798666	MSMB	factor_14
0.0788323	SERPINF1	factor_14
0.0772065	MBP	factor_14
0.0738523	MUC5AC	factor_14
0.0723631	TIMP3	factor_14
0.0710851	FBLN1	factor_14
0.0710091	MUC5B	factor_14
0.0707189	PMP22	factor_14
0.0700974	CTSO	factor_14
0.0700639	MPZ	factor_14
0.0695588	OXLD1	factor_14
0.0678023	IGKC	factor_14
0.0656883	SPARC	factor_14
0.0644593	EPAS1	factor_14
0.0634087	ASPA	factor_14
0.0633039	PLP1	factor_14
0.0627132	CDH19	factor_14
0.0621414	FASN	factor_14
0.0620583	MT2A	factor_14
0.0617706	TSPAN1	factor_14
0.0614151	SFRP2	factor_14
0.0602144	CNP	factor_14
0.0602111	SCGB3A1	factor_14
0.060168	IPO4	factor_14
0.0601383	NPC2	factor_14
0.0593244	UACA	factor_14
0.0591618	TFF3	factor_14
0.0575471	TGM2	factor_14
0.0569988	C1S	factor_14
0.0562995	ITGB4	factor_14
0.0559389	TRNT1	factor_14
0.0549682	SLPI	factor_14
0.0548182	NEDD4L	factor_14
0.0543565	KIAA1109	factor_14
0.0537779	NLK	factor_14
0.0536139	ALCAM	factor_14
0.053323	CTSD	factor_14
0.0532452	WFDC2	factor_14
0.0530705	TFPT	factor_14
0.0530024	RMND5A	factor_14
0.0527836	PTGDS	factor_14
0.052592	LRRK2	factor_14
0.0519215	TRIAP1	factor_14
0.0517914	AGR2	factor_14
0.0517282	CYB5A	factor_14
0.0513559	RHBDD2	factor_14
0.0512012	CAPS	factor_14
0.051037	SRP9	factor_14
0.050954	LCN2	factor_14
0.050894	COL6A3	factor_14
0.0508357	ADGRF5	factor_14
0.0507915	USP53	factor_14
0.0505524	MPP5	factor_14
0.0505228	ERBB3	factor_14
0.0503663	MGP	factor_14
0.0499455	C1QA	factor_14
0.0494562	LEPR	factor_14
0.0493895	COL15A1	factor_14
0.0492938	CDC40	factor_14
0.0485861	DCN	factor_14
0.0483135	RAPGEF5	factor_14
0.0480608	DNAJC15	factor_14
0.0477426	C1R	factor_14
0.0477057	VCL	factor_14
0.0476799	MPDZ	factor_14
0.0476454	PRDM2	factor_14
0.0475793	PTH1R	factor_14
0.0471579	KIF19	factor_14
0.0470828	C5AR1	factor_14
0.0470189	ID1	factor_14
0.0467941	FPR3	factor_14
0.046639	SEMA3B	factor_14
0.0465391	SLC25A37	factor_14
0.0464454	ERG	factor_14
0.0464074	EGFL7	factor_14
0.0462695	NEDD4	factor_14
0.0462496	MEST	factor_14
0.046149	KIF9	factor_14
0.0459065	C3orf62	factor_14
0.0458761	MRC1	factor_14
0.0457056	MAOA	factor_14
0.0455031	TNS1	factor_14
0.0454406	PRRG4	factor_14
0.0454367	ARHGEF10L	factor_14
0.0453841	C1QB	factor_14
0.0451278	BGN	factor_14
0.0450203	SLCO2A1	factor_14
0.0449268	SMIM5	factor_14
0.0449059	TRUB1	factor_14

## Sheet: factor_15-lymphatic_weak
weight	gene	factor
0.0775111	MUC5AC	factor_15
0.0734484	TFF3	factor_15
0.0611264	UPK1B	factor_15
0.0608799	BPIFB1	factor_15
0.0596865	MSMB	factor_15
0.0592187	MS4A8	factor_15
0.0575818	MUC5B	factor_15
0.0562724	LCN2	factor_15
0.0555567	SCGB1A1	factor_15
0.055504	TSPAN1	factor_15
0.0531384	WFDC2	factor_15
0.0531342	AGR3	factor_15
0.0523955	CD24	factor_15
0.0522759	DYNLL1	factor_15
0.0522621	S100P	factor_15
0.0509753	C22orf15	factor_15
0.0500279	PRR29	factor_15
0.0497485	SLC44A4	factor_15
0.0482793	DHRS9	factor_15
0.0478176	TTC29	factor_15
0.0477265	MUC4	factor_15
0.0474487	OMG	factor_15
0.0472479	TACSTD2	factor_15
0.0462006	CCNO	factor_15
0.0459103	DNAAF1	factor_15
0.0457667	PROM1	factor_15
0.0457281	SPAG6	factor_15
0.0452899	BBOF1	factor_15
0.0448652	C1orf194	factor_15
0.0444613	CFAP43	factor_15
0.0442181	C6orf118	factor_15
0.0441027	CCDC170	factor_15
0.0440343	MORN2	factor_15
0.0439007	EFCAB1	factor_15
0.0438115	TMEM190	factor_15
0.0435851	ELF3	factor_15
0.0432344	TSPAN19	factor_15
0.0431125	PIGR	factor_15
0.0425772	CAPS	factor_15
0.0422806	CXCL6	factor_15
0.0414761	CEACAM6	factor_15
0.0409354	AGR2	factor_15
0.0406799	C20orf85	factor_15
0.0404294	ARHGEF28	factor_15
0.0403622	LRRC6	factor_15
0.0403031	RDH10	factor_15
0.0402521	DNAH2	factor_15
0.0400034	FAM3D	factor_15
0.039973	ZBBX	factor_15
0.0399637	TUBA1A	factor_15
0.0395555	WDR78	factor_15
0.0395478	SLPI	factor_15
0.0393171	NWD1	factor_15
0.0393055	PAIP2B	factor_15
0.0392144	C11orf88	factor_15
0.0389436	FHAD1	factor_15
0.0389076	SOX2	factor_15
0.0387197	TTC25	factor_15
0.0386421	FAM84A	factor_15
0.0384725	DNAH5	factor_15
0.0382332	DNAH12	factor_15
0.0381575	LRRC10B	factor_15
0.0379886	CCDC113	factor_15
0.0379182	C9orf24	factor_15
0.0378299	EFCAB12	factor_15
0.0377528	DNAAF3	factor_15
0.0377213	LRRC23	factor_15
0.0376709	BTC	factor_15
0.0375895	TUBB4B	factor_15
0.0374677	CFAP100	factor_15
0.0372681	AC007906.2	factor_15
0.037204	IRX3	factor_15
0.0371246	FOXJ1	factor_15
0.0370769	GRP	factor_15
0.036228	CFAP126	factor_15
0.036179	ANKRD42	factor_15
0.0361184	VWA3A	factor_15
0.036007	GSTA1	factor_15
0.0359597	ZMYND10	factor_15
0.0359016	HSPH1	factor_15
0.035742	SMPD2	factor_15
0.0350051	ARMC4	factor_15
0.0348889	PLS1	factor_15
0.0348431	FZD3	factor_15
0.0346133	C10orf67	factor_15
0.0344425	SLC16A9	factor_15
0.0342924	RBM20	factor_15
0.0339399	CDH1	factor_15
0.0338936	PIGV	factor_15
0.0337582	C1orf87	factor_15
0.0336303	MAATS1	factor_15
0.033362	RBM24	factor_15
0.0329476	DYNC2H1	factor_15
0.0328594	DNAL1	factor_15
0.0327551	HSP90AA1	factor_15
0.0327403	MARCH10	factor_15
0.0325774	CHST6	factor_15
0.0325444	DNAI1	factor_15
0.0324847	NTS	factor_15
0.0323775	CCDC8	factor_15

## Sheet: factor_2-Fibroblast
weight	gene	factor
0.356114	COL6A3	factor_2
0.352219	LUM	factor_2
0.325187	COL3A1	factor_2
0.323921	SELENOP	factor_2
0.302799	COL6A1	factor_2
0.288419	COL1A1	factor_2
0.288365	SPARC	factor_2
0.285788	DCN	factor_2
0.280778	A2M	factor_2
0.274054	C1R	factor_2
0.273827	COL1A2	factor_2
0.272345	S100A10	factor_2
0.266134	COL6A2	factor_2
0.259302	MT2A	factor_2
0.252655	ADH1B	factor_2
0.252027	MGP	factor_2
0.242504	TIMP1	factor_2
0.240172	C1S	factor_2
0.237361	FN1	factor_2
0.23294	EPAS1	factor_2
0.227266	RNASE1	factor_2
0.218954	SFTPB	factor_2
0.215574	COL4A1	factor_2
0.21291	EMP2	factor_2
0.208883	BGN	factor_2
0.204149	ID1	factor_2
0.203751	ADGRF5	factor_2
0.201371	KRT7	factor_2
0.199726	HOPX	factor_2
0.197742	AGER	factor_2
0.196827	GPRC5A	factor_2
0.193903	CAV1	factor_2
0.192242	RGCC	factor_2
0.188509	CYP4B1	factor_2
0.187478	FSTL1	factor_2
0.17909	TMEM100	factor_2
0.176602	FBLN1	factor_2
0.176413	SERPINF1	factor_2
0.174566	COL5A1	factor_2
0.174055	VIM	factor_2
0.17395	TIMP3	factor_2
0.171999	AQP1	factor_2
0.171733	CD55	factor_2
0.170273	SLCO2A1	factor_2
0.168859	ELN	factor_2
0.164257	HSP90B1	factor_2
0.163789	CTSH	factor_2
0.162305	PRG4	factor_2
0.161606	FCN3	factor_2
0.160116	CAVIN2	factor_2
0.155851	MGST1	factor_2
0.155228	CDH5	factor_2
0.155203	PLTP	factor_2
0.1548	LPCAT1	factor_2
0.154003	CD9	factor_2
0.153946	CEACAM6	factor_2
0.152632	FBLN2	factor_2
0.152368	NPC2	factor_2
0.152082	TSPAN13	factor_2
0.150547	C7	factor_2
0.149849	NAPSA	factor_2
0.149336	SPOCK2	factor_2
0.149078	CCDC80	factor_2
0.146355	PMP22	factor_2
0.146343	GNG11	factor_2
0.146221	CST3	factor_2
0.144725	ICAM1	factor_2
0.144309	SFTPA2	factor_2
0.143963	RAB11FIP1	factor_2
0.143881	CALCRL	factor_2
0.143877	SFTPD	factor_2
0.143662	THBD	factor_2
0.143371	MUC1	factor_2
0.141814	COL8A1	factor_2
0.140725	SFTPA1	factor_2
0.140123	TGM2	factor_2
0.139005	CLDN5	factor_2
0.138635	NKX2-1	factor_2
0.132984	TACSTD2	factor_2
0.132912	ESAM	factor_2
0.132222	SMAD6	factor_2
0.131906	KRT18	factor_2
0.131529	SERPINA1	factor_2
0.131022	C4BPA	factor_2
0.130261	IGHA2	factor_2
0.130169	PGC	factor_2
0.129499	NPNT	factor_2
0.128964	PTMA	factor_2
0.128938	TNC	factor_2
0.128536	EPCAM	factor_2
0.126841	CLDN18	factor_2
0.126552	SERPINE1	factor_2
0.126177	ATP1B1	factor_2
0.125995	SLC6A4	factor_2
0.125921	SLC34A2	factor_2
0.12514	CYB5A	factor_2
0.123861	PTGDS	factor_2
0.123046	PRSS23	factor_2
0.122675	SGK1	factor_2
0.121899	ITGA3	factor_2

## Sheet: factor_3-Plasma_cells
weight	gene	factor
0.299706	JCHAIN	factor_3
0.298475	IGHA1	factor_3
0.251917	IGLC3	factor_3
0.249842	IGKC	factor_3
0.236486	IGHA2	factor_3
0.23073	IGLC2	factor_3
0.210755	IGHG4	factor_3
0.201546	IGHM	factor_3
0.151216	IGHG3	factor_3
0.128556	MZB1	factor_3
0.119016	LYZ	factor_3
0.108119	DCN	factor_3
0.104865	CCL21	factor_3
0.103542	LTF	factor_3
0.0975884	SERPINF1	factor_3
0.0972407	IGHG1	factor_3
0.0969913	SFRP2	factor_3
0.0963614	COL1A1	factor_3
0.0951161	C7	factor_3
0.093799	XBP1	factor_3
0.0871791	PLTP	factor_3
0.086144	FBLN1	factor_3
0.0793436	HSP90B1	factor_3
0.0789927	CST3	factor_3
0.078384	CCDC80	factor_3
0.078226	C1QA	factor_3
0.0773194	IGHG2	factor_3
0.0772733	C1QB	factor_3
0.0761652	LUM	factor_3
0.0756212	A2M	factor_3
0.07543	ADH1B	factor_3
0.0751609	FBLN2	factor_3
0.0739742	IGFBP7	factor_3
0.0735827	C1QC	factor_3
0.0728232	COL1A2	factor_3
0.072356	COL6A1	factor_3
0.0693035	IGFBP4	factor_3
0.0689215	COL6A2	factor_3
0.0683549	C1R	factor_3
0.066214	MGP	factor_3
0.0660955	C1S	factor_3
0.0631702	COL3A1	factor_3
0.0631139	APOD	factor_3
0.0620263	CLU	factor_3
0.0616306	PLA2G2A	factor_3
0.0605189	MMRN1	factor_3
0.0599601	SCARA5	factor_3
0.0536726	VSIG4	factor_3
0.0532772	SELENOP	factor_3
0.052721	FSTL1	factor_3
0.0524911	GSN	factor_3
0.0507447	VIM	factor_3
0.0492265	SAA1	factor_3
0.0472435	COL6A3	factor_3
0.0441853	ZG16B	factor_3
0.0439576	PTGDS	factor_3
0.0436516	SLPI	factor_3
0.0428017	ELN	factor_3
0.0426473	IGLC7	factor_3
0.0421417	SPARCL1	factor_3
0.0405234	SPARC	factor_3
0.0403491	BGN	factor_3
0.0399408	MFAP4	factor_3
0.038789	TCN1	factor_3
0.0386918	PMP22	factor_3
0.0382623	CD163	factor_3
0.0377931	SAA2	factor_3
0.0375003	COL5A1	factor_3
0.0373251	POSTN	factor_3
0.0372737	TIMP1	factor_3
0.0360863	DMBT1	factor_3
0.0344551	IGFBP6	factor_3
0.034291	ACTA2	factor_3
0.0333992	VWF	factor_3
0.0330236	MRC1	factor_3
0.0328659	LTBP1	factor_3
0.0324408	CTSB	factor_3
0.0318409	LAPTM5	factor_3
0.0313857	AL049839.2	factor_3
0.0311568	RARRES1	factor_3
0.0305796	NPC2	factor_3
0.0283754	FCGBP	factor_3
0.0269639	ACKR1	factor_3
0.0268415	SCGB3A1	factor_3
0.0264858	ADCY7	factor_3
0.0260722	TRBC2	factor_3
0.0253745	IGFBP5	factor_3
0.0253646	TIMP3	factor_3
0.0249347	SNRPE	factor_3
0.0247065	PRG4	factor_3
0.0245626	TGM2	factor_3
0.0244018	MPEG1	factor_3
0.0242279	CTSS	factor_3
0.0240925	PIP	factor_3
0.0240164	SOD3	factor_3
0.0239044	CCL19	factor_3
0.0238302	TYROBP	factor_3
0.0233979	GNG11	factor_3
0.0232457	PAPPA	factor_3
0.023033	RCHY1	factor_3

## Sheet: factor_4-Smooth_muscle
weight	gene	factor
0.247614	ACTG2	factor_4
0.24304	DES	factor_4
0.238049	TAGLN	factor_4
0.232121	TPM2	factor_4
0.21793	ACTA2	factor_4
0.181333	CNN1	factor_4
0.176039	MYL9	factor_4
0.15338	TPM1	factor_4
0.138515	SYNPO2	factor_4
0.133047	MYLK	factor_4
0.130653	FAM83D	factor_4
0.130574	FLNC	factor_4
0.129796	ELN	factor_4
0.126434	HSPB1	factor_4
0.123834	MYH11	factor_4
0.12316	SPARCL1	factor_4
0.11969	CSRP1	factor_4
0.119559	HSPB7	factor_4
0.118811	FLNA	factor_4
0.113585	CRYAB	factor_4
0.109955	CALD1	factor_4
0.109694	COL6A2	factor_4
0.109474	PDLIM3	factor_4
0.104285	DSTN	factor_4
0.10397	TIMP3	factor_4
0.103801	MGP	factor_4
0.103059	COL1A2	factor_4
0.101103	PALLD	factor_4
0.0988103	RAMP1	factor_4
0.0985298	ACTN1	factor_4
0.0945117	CLU	factor_4
0.092794	CTGF	factor_4
0.0924965	A2M	factor_4
0.0923454	SOD3	factor_4
0.0914954	COL1A1	factor_4
0.0900237	FN1	factor_4
0.0875378	BGN	factor_4
0.0854782	ITGB1	factor_4
0.0834863	SPARC	factor_4
0.07993	FSTL1	factor_4
0.0788767	COL6A1	factor_4
0.0788383	MFGE8	factor_4
0.0785701	SORBS1	factor_4
0.0777315	VIM	factor_4
0.0749578	IGFBP5	factor_4
0.0745062	LBH	factor_4
0.0732548	LPP	factor_4
0.0731223	GSN	factor_4
0.072787	COL15A1	factor_4
0.0724375	C1S	factor_4
0.0721573	LTBP1	factor_4
0.0714042	THBS1	factor_4
0.0690814	IGFBP2	factor_4
0.068116	TUBA1A	factor_4
0.0678284	FBLN1	factor_4
0.0673284	IGFBP7	factor_4
0.065282	COL3A1	factor_4
0.0647247	C1R	factor_4
0.0642511	SYNM	factor_4
0.0633051	C11orf96	factor_4
0.0614141	VCL	factor_4
0.0613387	DCN	factor_4
0.0606722	TNS1	factor_4
0.0600606	FBLN2	factor_4
0.0593153	IGFBP4	factor_4
0.0590099	WISP2	factor_4
0.0588546	COL4A1	factor_4
0.0570522	CASQ2	factor_4
0.053752	SPOCD1	factor_4
0.0535808	MFAP4	factor_4
0.0528224	KCNMA1	factor_4
0.052506	TNC	factor_4
0.0517216	TGM2	factor_4
0.0513374	PYGB	factor_4
0.0477068	CST3	factor_4
0.0476885	SERPINF1	factor_4
0.0457852	IGHA1	factor_4
0.0455101	COL5A1	factor_4
0.0434401	CCDC3	factor_4
0.0429942	CCDC80	factor_4
0.0425924	SCARA5	factor_4
0.0425861	PMP22	factor_4
0.0421513	COL6A3	factor_4
0.0416639	CFL2	factor_4
0.0413371	TPPP3	factor_4
0.0402268	NPNT	factor_4
0.040218	LUM	factor_4
0.0388978	SLC25A4	factor_4
0.0386257	SERPINE1	factor_4
0.0373191	HSP90AA1	factor_4
0.0367453	TNFRSF12A	factor_4
0.0363328	IGHM	factor_4
0.0359224	JCHAIN	factor_4
0.0353432	CD9	factor_4
0.035338	C7	factor_4
0.0339332	IGHA2	factor_4
0.0322572	COL8A1	factor_4
0.0302355	FGFR1	factor_4
0.0300609	HACD1	factor_4
0.0299967	COMP	factor_4

[truncated: 5 more sheets: factor_5-Ciliated, factor_6-Epithelial, factor_7-Lymphatic, factor_8-Submucosal_glands, factor_9-TLS]
